# Supplementary material for: Systems analysis of apoptotic priming in ovarian cancer identifies vulnerabilities and predictors of drug response
Source: Nat Commun. 2017 Aug 28;8:365. doi: 10.1038/s41467-017-00263-7 (PMC5573720; doi:10.1038/s41467-017-00263-7)
Supplement: Supplementary file 2 — Supplementary Data 1 [file 41467_2017_263_MOESM2_ESM.xlsx]

## Sheet: SupplData1
Proteins that change signficantly (p<0.05) in at least one sample after 48hr of GNE493 (0.5uM) treatment. RPPA analysis
Protein
S6_pS235_S236-R-V
S6_pS240_S244-R-V
4E-BP1_pS65-R-V
TFAM-R-V
p70-S6K_pT389-R-V
Rb_pS807_S811-R-V
Cyclin-B1-R-V
PLK1-R-C
CDK1-R-C
EMA-M-C
HSP27_pS82-R-V
Chk1-M-C
SOD2-R-V
FoxM1-R-V
NDRG1_pT346-R-V
PAR-R-C
Myosin-IIa_pS1943-R-V
Pdcd4-R-C
Complex-II-Subunit-M-V
SDHA-R-V
mTOR_pS2448-R-C
4E-BP1_pT37_T46-R-V
VHL-M-E
ACC_pS79-R-V
ACC1-R-C
IGF1R_pY1135_Y1136-R-V
PDGFR-b-R-V
Ets-1-R-V
PAI-1-M-V
LC3A-B-R-C
Claudin-7-R-V
Akt_pT308-R-V
Smad4-M-V
Atg3-R-V
B7-H4-R-C
Axl-R-V
PRAS40_pT246-R-V
Akt_pS473-R-V
Bcl2-M-V
Caspase-7-cleaved-R-C
GSK-3a-b_pS21_S9-R-V
MSH6-R-C
ATP5A-M-C
Caveolin-1-R-V
Mitochondria-M-V
AMPKa_pT172-R-C
p90RSK_pT573-R-C
MDM2_pS166-R-V
MAPK_pT202_Y204-R-V
HER3-R-V
IGFRb-R-C
FASN-R-V
PCNA-M-C
Smac-M-Q
Src_pY527-R-V
PRAS40-M-C
Connexin-43-R-C
eEF2K-R-V
Glutamate-D1-2-R-C
HER3_pY1289-R-C
PKC-b-II_pS660-R-V
E-Cadherin-R-V
Myosin-11-R-V
XBP-1-G-C
Cyclophilin-F-M-V
Gys_pS641-R-V
Histone-H3-R-V
IGFBP2-R-V
Src_pY416-R-V
Gys-R-V
Jak2-R-V
Vimentin-M-C
Fibronectin-R-V
eEF2-R-C
Annexin-I-M-V
Porin-M-V
Beclin-G-C
VEGFR2-R-V
AR-R-V
B7-H3-R-C
PD-L1-R-C
N-Cadherin-R-V
p16INK4a-R-V
TFRC-R-V
14-3-3-epsilon-M-C
Bim-R-V
CD44-M-C
p38-MAPK-R-V
Tuberin_pT1462-R-V
MCT4-R-V
MEK1-R-V
H2AX_pS140-M-C
DM-K9-Histone-H3-R-C
Rictor_pT1135-R-V
p70-S6K1-R-V
B-Raf_pS445-R-V
DUSP4-R-V
Pdcd-1L1-G-C
Annexin-VII-M-V
p21-R-V
MIF-R-C
ERCC5-R-C
PYGM-M-C
Syk-M-V
EGFR_pY1068-R-C
Tau-M-C
MSH2-M-V
HER2_pY1248-R-C
C-Raf_pS338-R-V
ARHI-M-C
G6PD-M-V
HSP70-R-C
Src-M-V
Caspase-3-R-C
P-Cadherin-R-C
Rictor-R-C
RSK-R-C
mTOR-R-V
PKM2-R-C
Shc_pY317-R-V
YB1_pS102-R-V
Rab25-R-V
PI3K-p85-R-V
Rad50-M-V
Rheb-M-C
FAK-R-C
CD31-M-V
BRD4-R-V
4E-BP1-R-V
FAK_pY397-R-V
b-Catenin-R-V
Cox-IV-M-C
Cyclin-E1-M-V
Hexokinase-II-R-V
GATA3-M-V
YAP_pS127-R-E
Hif-1-alpha-M-C
Sox2-R-V
YAP-R-E
Paxillin-R-C
CD49b-M-V
Akt-R-V
HER2-M-V
INPP4b-R-V
Tuberin-R-V
CD29-M-V
IRS1-R-V
eIF4G-R-C
Mcl-1-R-V
Puma-R-C
Cyclin-D1-R-V
RPA32_pS4_S8-R-C
A-Raf-R-V
ATM-R-V
Cox2-R-C
53BP1-R-V
Glutaminase-R-C
Stat5a-R-V
p27-Kip-1-R-V
MMP2-R-V
RBM15-R-V
Bcl2A1-R-V
Rock-1-R-C
Rad51-R-V
PLC-gamma2_pY759-R-C
b-Catenin_pT41_S45-R-V
Lck-R-V
GAPDH-M-C
Transglutaminase-M-V
ARID1A-R-C
Smad1-R-V
Chk2_pT68-R-C
14-3-3-beta-R-V
N-Ras-M-V
SLC1A5-R-C
AMPKa-R-C
EGFR-R-V
Bid-R-C
XPA-M-V
SF2-M-V
14-3-3-zeta-R-V
Bcl-xL-R-V
HES1-R-V
IGFBP5-G-C
JNK_pT183_Y185-R-V
Merlin-R-C
RPA32-T-C
ATM_pS1981-R-V
PARP1-R-V
PDK1_pS241-R-V
c-Met_pY1234_Y1235-R-V
Bad_pS112-R-V
c-Jun_pS73-R-V
Gab2-R-V
c-Abl-R-V
Chk2-M-V
Jagged1-R-V
Stathmin-1-R-V
GPBB-R-V
Ubq-Histone-H2B-M-C
YB1-R-V
Bax-R-V
Dvl3-R-V
EGFR_pY1173-R-V
PREX1-R-V
Tyro3-R-V
XPF-M-C
NDUFB4-M-V
PMS2-R-V
FRA-1-R-C
B-Raf-R-V
CD171-M-V
Aurora-B-R-V
Notch3-R-C
Atg7-R-V
Chk1_pS345-R-C
DJ1-R-V
PKC-a_pS657-R-C
TWIST-M-C
SHP-2_pY542-R-C
Stat3-R-C
ADAR1-M-V
PKA-a-R-V
TTF1-R-V
Bak-R-C
NF-kB-p65_pS536-R-C
XIAP-R-C
COG3-R-V
C-Raf-R-C
UBAC1-R-V
PI3K-p110-a-R-C
Stat3_pY705-R-V
c-Myc-R-C
ER-R-V
Rab11-R-E
D-a-Tubulin-R-V
E2F1-M-V
HSP27-M-C
LDHA-R-C
SCD-M-V
XRCC1-R-C
MEK2-R-V
PEA-15_pS116-R-V
eIF4E-R-V
IRF-1-R-C
PTEN-R-V
GSK-3a-b-M-V
p27_pT198-R-V
c-Kit-R-V
MIG6-M-V
FoxO3a_pS318_S321-R-C
Elk1_pS383-R-C
p38_pT180_Y182-R-V
Smad3-R-V
Caspase-8-M-Q
MEK1_pS217_S221-R-V
Rb-M-Q
JNK2-R-C
Notch1-R-V
UGT1A-M-V
CD26-R-V
DM-Histone-H3-R-V
GCN5L2-R-V
PDK1-R-V
PKC-delta_pS664-R-V
CXCR4-R-C
PEA-15-R-V
p27_pT157-R-C
Raptor-R-V
b-Actin-R-C
TSC1-R-C
PI3K-p110-b-M-C
TIGAR-R-V
BAP1-M-V
Snail-M-Q
Chk1_pS296-R-V
c-Met-M-Q
Coup-TFII-R-C
JAB1-M-C
PKC-a-M-V
PR-R-V
ERCC1-M-V
Heregulin-R-V
p53-R-C
TAZ-R-V
