# Supplementary material for: Systems analysis of apoptotic priming in ovarian cancer identifies vulnerabilities and predictors of drug response
Source: Nat Commun. 2017 Aug 28;8:365. doi: 10.1038/s41467-017-00263-7 (PMC5573720; doi:10.1038/s41467-017-00263-7)
Supplement: Supplementary file 3 — Supplementary Data 2 [file 41467_2017_263_MOESM3_ESM.xlsx]

## Sheet: InVitro
RPPA dataset baseline and GNE-493 treatment in vitro (Fig. S2)
Sample	14-3-3-beta-R-V	14-3-3-epsilon-M-C	14-3-3-zeta-R-V	4E-BP1-R-V	4E-BP1_pS65-R-V	4E-BP1_pT37_T46-R-V	53BP1-R-V	A-Raf-R-V	ACC_pS79-R-V	ACC1-R-C	ADAR1-M-V	Akt-R-V	Akt_pS473-R-V	Akt_pT308-R-V	AMPKa-R-C	AMPKa_pT172-R-C	Annexin-I-M-V	Annexin-VII-M-V	AR-R-V	ARHI-M-C	ARID1A-R-C	Atg3-R-V	Atg7-R-V	ATM-R-V	ATM_pS1981-R-V	ATP5A-M-C	Aurora-B-R-V	Axl-R-V	b-Actin-R-C	b-Catenin-R-V	b-Catenin_pT41_S45-R-V	B-Raf-R-V	B-Raf_pS445-R-V	B7-H3-R-C	B7-H4-R-C	Bad_pS112-R-V	Bak-R-C	BAP1-M-V	Bax-R-V	Bcl-xL-R-V	Bcl2-M-V	Bcl2A1-R-V	Beclin-G-C	Bid-R-C	Bim-R-V	BRD4-R-V	c-Abl-R-V	c-Jun_pS73-R-V	c-Kit-R-V
DF09-susp-DMSO#1	0.914544	1.09533	1.05501	1.06316	1.0014	1.1284	1.13364	0.743195	1.19139	1.24483	1.01296	1.12117	0.456119	0.706959	0.913954	0.782304	0.829166	1.20463	1.03946	0.898142	1.43458	1.20657	0.511165	0.863641	0.928824	1.97039	1.05807	0.37588	0.799821	0.292155	0.976257	1.00801	0.829794	2.34593	0.457478	0.693859	1.06182	1.11535	1.22595	1.41153	0.630133	1.02654	0.978324	1.00767	1.03737	0.721632	0.698229	1.21265	6.02992
DF09-susp-DMSO#2	0.862545	1.05401	1.02039	1.07965	0.993746	1.18287	0.882818	0.708535	1.32317	1.19583	1.05372	1.13416	0.549001	0.639595	0.960292	0.827029	0.851855	1.20426	0.966066	0.940748	1.36031	1.14437	0.550546	0.993714	0.952735	2.13871	0.966455	0.388951	0.841718	0.236117	0.973244	1.02601	0.893658	2.07489	0.348882	0.858999	1.01367	1.10564	1.15568	1.31978	0.616431	1.05194	0.93313	0.96905	0.975824	0.931515	0.583624	1.15389	5.83226
DF09-susp-DMSO#3	0.86826	1.03208	1.00901	1.20929	1.25675	1.21981	1.04215	0.754483	1.23963	1.40358	1.02888	1.0675	0.565083	0.750309	1.07899	0.877896	0.822516	1.10278	0.998857	0.93547	1.4596	0.973177	0.544392	0.994718	0.879017	1.60888	1.01311	0.485881	0.793478	0.261305	0.980096	1.0013	0.938164	1.99583	0.457893	0.877401	0.99719	1.11678	1.16956	1.39014	0.785336	1.16322	1.02291	0.931811	1.05316	1.00064	0.768979	1.23376	5.73553
DF09-susp-GNE493 0.5uM #1	0.912458	0.944445	1.08535	1.09877	0.83259	1.02196	1.14658	0.782047	1.16879	1.09746	1.09658	0.935792	0.571303	0.816491	1.00281	0.657099	0.850772	1.04911	0.911166	1.01214	1.29584	0.791409	0.58369	0.882426	1.01165	1.87013	1.01276	0.311307	0.746816	0.192265	0.961809	1.06642	0.770939	2.182	0.51429	0.939857	1.09787	1.0893	1.08015	1.35569	0.655278	1.08123	1.10021	1.02096	1.54301	0.970521	0.810889	1.08673	5.64109
DF09-susp-GNE493 0.5uM #2	0.968901	0.926001	1.16732	1.14873	0.872133	1.10781	1.22073	0.677456	1.11096	1.27506	1.07711	0.807175	0.538149	0.712257	0.964874	0.723306	0.818682	1.20697	1.15593	1.06462	1.3436	0.781426	0.562086	0.854282	1.02923	1.74264	1.04936	0.405815	0.737438	0.216573	0.948574	1.14767	0.753124	2.15394	0.597699	0.962837	1.06051	1.10321	1.19827	1.36003	1.0318	1.00166	1.14349	1.08445	1.0226	1.03512	0.89213	0.993858	5.31397
DF09-susp-GNE493 0.5uM #3	1.0321	0.991964	1.15725	1.0905	0.776343	0.962397	1.19298	0.685221	0.98718	1.08292	1.0498	0.790674	0.529812	0.718673	0.87842	0.654628	0.808305	1.06844	1.1902	1.01812	1.30425	0.709398	0.592298	0.872346	0.966828	1.61221	0.958857	0.424997	0.736502	0.194042	0.948466	1.08801	0.741102	1.95109	0.589256	0.923512	1.11705	1.11189	1.11878	1.29069	0.80565	1.06078	1.06903	1.0541	1.01051	0.988966	0.863752	1.05869	5.36593
DF14-susp-DMSO#1	0.923773	1.1741	1.06038	1.48813	1.80376	1.41069	1.29998	0.928148	1.97305	1.22839	1.19289	1.16227	0.823936	0.820078	1.11489	1.2647	1.1592	1.06926	0.931239	0.968842	1.54175	0.977688	0.84268	0.682272	0.935756	0.959497	0.92627	1.32318	0.823956	0.65137	0.785867	1.01621	1.26345	1.18964	3.26089	1.05844	0.889359	1.04593	0.959711	1.09945	0.941978	0.929942	1.42061	0.99413	1.43084	1.1912	0.966419	1.196	0.883448
DF14-susp-DMSO#2	0.896208	1.07833	1.00029	1.39934	1.72714	1.45362	1.33592	0.920717	1.96269	1.2163	1.17529	1.14639	0.880792	0.983047	1.06095	1.19573	1.14954	0.917718	0.88337	0.933556	1.5509	0.918382	0.824001	0.658142	0.980765	0.917675	0.869529	1.3379	0.817111	0.62415	0.936533	0.977478	1.23534	1.16446	3.14849	1.01274	0.844685	1.02605	0.958043	1.08047	0.881324	0.880991	1.37967	0.946659	1.35647	1.32003	0.92081	1.18975	0.883256
DF14-susp-DMSO#3	0.912077	1.11873	1.03581	1.45619	1.8193	1.50704	1.31033	0.936416	1.96611	1.27851	1.21691	1.12356	0.931613	0.919584	1.12761	1.24808	1.17763	1.06054	0.87451	0.941201	1.63078	0.903997	0.817147	0.602835	1.00594	0.959315	0.879007	1.36971	0.848957	0.678886	0.990811	0.981035	1.2576	1.18876	2.99391	1.09802	0.847845	0.974617	0.993084	1.18204	0.996743	0.877699	1.386	0.998818	1.439	1.23458	0.897871	1.18105	0.984487
DF14-susp-GNE493 0.5uM #1	0.889937	1.22509	1.16164	1.26343	1.04033	1.20321	1.55549	0.936527	1.26469	1.02073	1.07051	1.08045	0.575454	0.704029	1.02509	1.22998	1.47238	1.27521	0.818464	0.890633	1.52642	1.07072	0.778355	0.646491	0.828039	1.45679	0.869313	1.81275	0.882463	0.666804	0.901259	0.953415	1.18087	1.47331	4.37743	0.85846	0.935197	1.03066	1.07927	1.40206	0.710948	0.836218	1.72321	1.0104	1.66123	1.20222	0.889998	1.13557	0.872106
DF14-susp-GNE493 0.5uM #2	0.887186	1.1941	1.17013	1.18652	1.05612	1.18066	1.32914	0.938931	1.19777	0.977522	1.03553	1.09914	0.500696	0.724373	1.15236	1.17046	1.55991	1.47827	0.868475	0.88484	1.57556	1.00087	0.805328	0.679603	0.794686	1.59637	0.846782	1.76562	0.870109	0.632048	0.897518	0.989763	1.12181	1.30683	4.45033	0.883982	0.880045	0.99511	1.05843	1.32046	0.734077	1.09565	1.6575	0.908167	1.42928	1.28112	0.8015	1.09495	0.803825
DF14-susp-GNE493 0.5uM #3	0.834101	1.11925	1.09402	1.26129	1.12782	1.14427	1.38836	1.00032	1.13873	1.07151	1.21815	1.06255	0.501056	0.775109	1.13988	1.207	1.38653	1.23827	0.913419	0.874209	1.63703	0.867533	0.793174	0.696716	0.850811	1.14381	0.87107	1.77517	0.887559	0.617921	0.902529	0.923808	1.12973	1.21557	3.72757	0.888258	0.909272	0.963758	0.987598	1.30842	0.796722	1.02364	1.56418	0.935058	1.51587	1.18653	0.813514	1.10952	0.887008
DF20-susp-DMSO#1	0.843411	0.98103	1.11444	0.772025	0.646567	0.865457	1.1049	0.88277	0.943971	0.650681	1.27942	0.880263	0.814549	1.02635	1.08029	1.16106	1.21313	1.10249	0.920108	0.88409	2.15709	0.94917	1.10181	0.984999	0.891442	1.24358	1.10986	0.365598	1.14403	1.16063	1.10827	0.960924	1.08243	0.186753	3.57014	1.04959	1.10727	1.28533	0.910028	0.830926	1.09267	0.916504	1.02599	0.874711	1.56523	1.19956	1.06338	1.11597	0.995837
DF20-susp-DMSO#2	0.936329	0.985738	1.14993	0.789049	0.654257	0.863609	1.12453	0.880273	1.04526	0.676362	1.28983	0.882701	0.790494	0.92646	1.11037	1.32317	1.09181	1.13958	0.916978	0.901181	1.85414	0.81981	1.08197	0.982152	0.881841	1.16195	1.0996	0.303344	1.11783	1.19819	0.936768	1.01909	1.0998	0.179652	3.07951	1.12865	1.02148	1.28285	0.963998	0.812492	1.15877	1.00876	1.08203	0.941792	1.64332	1.03527	1.07245	1.13312	0.933875
DF20-susp-DMSO#3	0.938381	1.00405	1.18751	0.801335	0.586577	0.792321	1.11594	0.856755	1.00493	0.657353	1.31181	0.882816	0.764127	0.886054	0.990901	1.2113	1.23448	1.17494	0.901329	0.909341	2.05816	0.877159	1.10181	0.973605	0.903061	1.189	1.08071	0.300775	1.11133	1.15138	0.993018	1.02555	1.09718	0.21131	3.4745	1.06124	1.08467	1.32068	0.945946	0.780759	1.15434	0.926163	1.02292	0.890681	1.59692	1.04281	1.06815	1.02768	0.900905
DF20-susp-GNE493 0.5uM #1	0.922204	1.05338	1.19822	0.674321	0.465749	0.615623	1.21711	0.734102	0.69034	0.394916	1.30126	0.820928	1.11344	1.78081	0.9279	0.838577	1.34912	1.18209	0.950803	0.946356	2.08589	0.925441	1.04808	0.998348	1.00509	1.37111	0.973674	0.318891	0.992598	1.17136	0.974328	1.02143	0.995995	0.238301	2.90813	1.02783	1.22304	1.34221	0.999929	0.807703	1.39777	0.946168	1.15964	0.853329	1.66537	1.29339	1.17073	1.03651	0.985637
DF20-susp-GNE493 0.5uM #2	0.886759	1.05492	1.14056	0.625413	0.4197	0.625458	1.21886	0.721911	0.653269	0.370305	1.30802	0.840265	1.06443	1.98098	0.901249	0.755911	1.37388	1.02496	0.91115	0.950359	2.13711	0.949652	1.06796	1.01692	0.978738	1.39805	0.952283	0.290716	1.00399	1.14875	1.12949	0.947347	0.985818	0.260272	3.00482	0.982956	1.22483	1.2431	1.04795	0.823193	1.29851	0.876739	1.19389	0.851598	1.52868	1.24438	1.04892	1.00534	0.945002
DF20-susp-GNE493 0.5uM #3	0.868418	1.09539	1.18415	0.628573	0.474608	0.482262	1.21799	0.74683	0.630541	0.409036	1.31627	0.83461	1.11408	1.91804	0.944886	0.81939	1.35152	1.15646	0.922439	0.917919	2.29228	0.891841	1.02458	0.972198	1.04592	1.35317	0.919778	0.332193	0.985243	1.23051	0.963096	0.990429	1.00779	0.223377	2.7211	1.05499	1.22984	1.1636	1.01684	0.830827	1.27195	0.853867	1.08379	0.911273	1.65692	1.21394	1.05005	1.02428	1.01729
DF59-susp-DMSO#1	0.945828	1.06042	1.43209	1.51231	1.49893	1.57471	0.237958	1.09161	0.799593	0.655925	0.892486	1.4697	0.750602	0.78467	0.920713	0.962843	0.314171	0.969356	0.829682	0.820888	1.31723	1.42757	2.02677	0.727881	0.863184	1.58509	0.996276	0.596924	1.22372	0.920338	0.911157	0.968001	1.39832	0.643578	0.565247	0.99445	1.00095	1.03284	0.759486	0.887988	0.846154	0.885093	0.837438	0.885486	0.858485	0.75985	0.923743	0.793167	0.872091
DF59-susp-DMSO#2	0.967543	1.04738	1.43918	1.51561	1.57227	1.56844	0.156131	1.13759	0.745021	0.647678	0.961135	1.47876	0.751907	0.866075	0.900078	0.879406	0.321074	1.19724	0.772761	0.908943	1.25928	1.46783	2.04863	0.7417	0.949549	1.86971	1.01727	0.552651	1.35529	0.906574	0.935307	0.974186	1.33607	0.489955	0.52421	1.03328	0.952968	1.06204	0.806027	0.875462	0.855015	0.898918	0.885239	0.859884	0.785187	0.721611	0.902945	0.724314	0.818517
DF59-susp-DMSO#3	0.888135	0.911562	1.30707	1.51179	1.58659	1.53598	0.170546	1.13083	0.639507	0.680967	1.02343	1.51574	0.835473	0.87534	1.02544	0.864126	0.30438	0.866764	0.882707	0.790183	1.35408	1.30775	2.0529	0.80049	0.841656	1.21785	1.02021	0.620695	1.24767	0.967221	0.930217	1.00517	1.31514	0.504142	0.537514	1.03143	1.02858	1.04988	0.765225	0.854177	0.9053	1.03037	0.853885	0.887803	0.769939	0.834704	0.854408	0.809948	1.0106
DF59-susp-GNE493 0.5uM #1	0.895165	0.975139	1.12042	1.45322	0.860104	1.34735	0.172516	1.18766	0.619896	0.513402	1.00837	1.38862	0.701629	0.869637	0.986035	0.790314	0.318794	0.989373	0.828074	0.950743	1.37071	1.20235	2.15075	0.819316	0.916292	1.54843	1.01647	0.546013	1.36351	0.89151	0.941488	1.00164	1.24627	0.557611	0.49304	0.936404	1.04046	1.08091	0.827599	0.810876	0.955576	1.03052	0.842407	0.989236	0.811905	0.751642	0.891855	0.702568	0.978654
DF59-susp-GNE493 0.5uM #2	1.03776	0.965352	1.46067	1.75723	0.874526	1.38866	0.192092	1.20637	0.723942	0.631137	0.974395	1.38059	0.679589	0.797577	1.05356	1.18248	0.305053	0.956913	0.989399	0.948755	1.28885	0.997576	2.03784	0.80145	0.939351	1.24869	1.01432	0.540718	1.14955	1.00854	0.906524	1.06405	1.24712	0.476673	0.636259	1.07905	0.956473	1.04334	0.823187	0.841695	1.12514	1.01421	1.04867	1.01479	0.833257	0.765905	1.02926	0.855487	1.01507
DF59-susp-GNE493 0.5uM #3	1.00802	0.973211	1.43602	1.86441	0.89055	1.41065	0.186481	1.18694	0.709895	0.625153	1.0593	1.5188	0.6306	0.752567	1.00207	1.01484	0.340378	0.971137	0.953814	0.933034	1.30855	1.28618	2.14437	0.846283	0.94246	1.26279	1.0013	0.564768	1.17037	0.99636	0.964808	1.05756	1.34922	0.528154	0.623202	1.00126	1.05145	1.05819	0.859255	0.828729	1.0068	0.956511	0.96007	0.969279	0.885619	0.877679	0.90156	0.807392	0.946377
DF68-susp-DMSO#1	0.858185	0.943633	0.968348	0.936532	0.731981	0.998768	0.788415	1.21751	1.03006	0.701187	1.12578	1.0582	1.08854	1.05906	1.13741	1.69473	1.48367	1.28062	1.08067	0.960242	1.44215	1.10426	0.904923	0.756324	0.970061	1.41802	0.943124	0.475252	1.18769	0.37079	0.92815	1.08846	1.56261	0.769242	1.06797	1.13372	1.07882	0.971283	1.18934	0.890765	1.02425	0.986133	1.04356	0.848615	1.70823	1.25492	1.01899	0.971746	1.14951
DF68-susp-DMSO#2	0.863597	0.985595	1.01208	0.970171	0.711614	0.933976	0.65289	1.25302	1.03982	0.576799	1.11402	1.09831	1.3651	1.4568	1.02715	1.62464	1.70013	1.10593	1.04423	0.959386	1.58693	1.10533	0.956928	0.746898	0.999895	1.53402	0.897177	0.46362	1.19925	0.344092	0.853794	1.04157	1.55752	0.814546	1.16824	1.12815	1.08608	0.916018	1.29178	0.942686	0.924815	0.964312	0.988963	0.951365	1.69275	1.18607	0.959472	0.859382	1.15338
DF68-susp-DMSO#3	0.873038	0.983552	1.11027	1.01064	0.781503	1.00063	0.740926	1.18924	1.02881	0.664208	1.13998	1.03742	1.03895	1.14957	1.14491	1.76837	1.67349	1.29799	1.07275	0.933182	1.58299	1.01796	0.863595	0.695508	1.03598	1.51434	0.837867	0.516263	1.14827	0.391959	0.833404	1.08694	1.51641	0.746702	1.00458	1.24527	1.1684	0.96229	1.27445	0.928413	1.05849	1.02484	0.980971	0.905953	1.76004	1.20169	1.0057	0.940081	1.25128
DF68-susp-GNE493 0.5uM #1	0.891069	1.1914	1.32357	0.757831	0.459692	0.480656	0.833909	1.05928	0.741007	0.475917	0.93543	0.911155	3.0734	3.29873	0.883285	1.3969	2.10594	1.48719	0.939979	0.908893	1.19652	1.17116	0.786515	0.581732	0.903573	2.4871	0.883786	0.456512	1.1425	0.322216	0.838743	1.00154	1.20924	1.03705	1.44176	1.04687	1.40875	0.929039	1.28702	1.05715	0.788019	1.02432	0.934663	0.883478	2.13744	1.41921	0.877543	0.84693	1.14346
DF68-susp-GNE493 0.5uM #2	0.923231	1.08018	1.17442	0.720695	0.434834	0.472959	0.690581	1.01244	0.754573	0.474369	0.952362	0.967657	2.68573	3.14074	0.890457	1.3831	2.28172	1.81434	0.888718	0.992963	1.24666	1.06546	0.780973	0.544518	0.879215	2.93842	0.756871	0.698999	1.22013	0.249517	0.918965	1.01176	1.20677	0.953972	1.38361	1.03142	1.41423	0.949125	1.29455	1.06685	0.748383	1.02482	0.865709	0.896858	1.87006	1.2793	0.91268	0.781998	1.0026
DF68-susp-GNE493 0.5uM #3	0.899337	1.0526	1.20596	0.879468	0.589225	0.503975	0.685393	1.11122	0.812536	0.518429	1.03713	0.916204	2.41049	2.74077	1.02929	1.56386	2.22322	1.54145	1.04809	0.967832	1.30792	0.876269	0.461018	0.61571	0.926983	2.17786	0.855341	0.655376	1.19317	0.258892	0.905063	1.04687	1.19887	0.958624	1.26389	1.15492	1.44839	0.940039	1.24128	1.03193	0.897107	1.07979	0.916537	0.891044	1.94819	1.46622	0.909801	0.746233	1.06803
DF83-susp-DMSO#1	0.859985	1.02617	0.86021	0.892276	1.1878	1.00706	0.967378	1.17452	1.17724	0.816292	1.12716	1.00007	0.469948	0.625268	1.01149	1.33144	1.54491	1.35354	0.764699	0.846226	0.845166	1.26682	1.36757	1.57142	1.0012	0.695759	1.03063	0.574783	1.21739	1.59356	1.03361	1.0702	1.69849	0.36651	4.90646	0.984596	0.916947	0.959768	0.876865	0.878138	0.776826	1.16365	0.87107	0.941118	0.797053	1.05543	0.861487	0.955506	0.887535
DF83-susp-DMSO#2	0.953017	1.05267	0.873979	0.98429	1.202	1.12574	0.984303	1.17206	1.1844	0.875845	1.15637	0.976167	0.361474	0.572571	0.998873	1.35918	1.46268	1.20044	0.955381	0.866036	0.832702	1.1099	1.32331	1.5089	1.04838	0.687392	1.03431	0.610984	1.21458	1.62887	1.13687	1.13266	1.77901	0.337858	5.09212	1.01551	0.933723	0.98864	0.869111	0.901813	0.8616	0.962789	1.00205	1.00912	0.789771	0.975715	0.945245	0.946519	0.88948
DF83-susp-DMSO#3	0.954151	1.0297	0.788462	0.905314	1.12783	1.04223	0.923993	1.05351	1.19987	0.919853	1.25714	0.906939	0.4611	0.568368	1.01027	1.41152	1.47215	1.16866	0.876514	0.881134	0.914364	1.19317	1.39475	1.59115	1.16365	0.588844	1.00873	0.679424	1.10471	1.45486	1.16984	1.08076	1.70993	0.406456	3.28115	1.10127	0.951007	0.975947	0.881468	0.839562	0.902789	0.945795	1.02923	0.922023	0.819513	1.1193	0.947072	0.969675	0.882313
DF83-susp-GNE493 0.5uM #1	0.959786	1.05226	0.923305	0.852775	0.621243	0.780783	1.10023	1.2261	0.962605	0.67582	1.27919	0.959522	0.439644	0.662043	1.02335	1.51892	1.5729	1.28365	0.973577	0.903899	0.938183	1.12218	1.42199	1.74376	1.16799	0.648739	0.990777	0.786872	1.09009	1.68737	1.22429	1.07221	1.77433	0.413123	4.62568	0.988129	0.927766	0.912748	0.841871	0.870009	1.0438	0.937872	1.11234	0.932948	0.880433	1.2515	0.896073	1.02406	0.9146
DF83-susp-GNE493 0.5uM #2	0.932942	1.04267	0.939337	0.780495	0.626252	0.77904	1.07565	1.2477	1.0145	0.644695	1.33895	0.953783	0.453118	0.712755	1.00263	1.50252	1.6194	1.16026	0.965226	0.889823	0.910047	1.21574	1.40698	1.73049	1.15851	0.69042	0.908481	0.783851	1.09503	1.73861	1.33492	1.10304	1.75255	0.408221	4.53496	1.02966	0.941016	0.935801	0.95166	0.928997	0.971569	0.950573	1.06434	1.0114	0.913101	1.32685	0.897226	0.973247	0.947685
DF83-susp-GNE493 0.5uM #3	0.949667	1.06268	0.948096	0.883984	0.70891	0.873021	1.00914	1.26931	1.07369	0.678608	1.23723	0.984264	0.518416	0.829836	1.06545	1.55879	1.66285	1.11565	0.988373	0.900244	0.913249	1.19049	1.40557	1.68419	1.10631	0.722366	0.878595	0.77124	1.09347	1.8269	1.10281	1.12738	1.72569	0.371092	4.75795	1.05316	0.937609	0.964252	0.945621	0.976468	0.876359	0.995573	1.06482	1.02341	0.950558	1.07667	0.886144	1.01848	0.90226
DF86-susp-DMSO#1	0.894238	1.01776	1.31404	1.19944	1.33077	1.19418	0.602201	0.698823	0.543022	0.678988	0.953294	0.86457	0.321396	0.625695	0.847959	1.05601	1.45856	2.63904	0.762426	0.942932	1.04602	1.5186	1.40869	1.75371	1.12727	2.11948	1.05825	0.26381	0.906166	0.778239	0.99276	1.1287	1.32309	1.94389	4.48116	0.815921	2.01872	0.756662	1.29027	0.859745	0.523991	1.19862	0.757317	1.11589	1.41087	0.970276	0.765311	1.2921	0.959689
DF86-susp-DMSO#2	0.922897	0.879036	1.19154	1.12295	1.45502	1.23936	0.643239	0.71868	0.625981	0.715867	0.949253	0.970507	0.341481	0.595039	1.21111	0.981764	1.46308	2.85244	0.862971	0.985681	1.00318	1.03082	1.30826	1.84346	1.02383	1.96266	0.989831	0.325539	0.883969	0.686185	0.927485	1.10034	1.22353	1.84225	3.95169	0.993664	1.96253	1.03162	1.27317	0.858506	0.472301	1.45942	0.784639	0.995359	1.30197	1.00934	0.824984	1.20599	0.768246
DF86-susp-DMSO#3	1.01183	0.869801	1.29595	1.09081	1.51297	1.17867	0.470183	0.750981	0.612716	0.698662	1.01116	0.806558	0.397117	0.575615	1.07037	0.987912	1.59768	2.50992	0.896271	1.04612	1.0797	0.904237	1.34117	2.00645	1.09599	1.68559	0.961611	0.295105	0.894995	0.646686	1.06472	1.13992	1.21776	1.76647	3.94445	0.905455	1.78563	0.787841	1.15449	0.784106	0.529595	1.32105	0.870181	1.02585	1.27663	1.11552	0.904467	1.20219	0.938068
DF86-susp-GNE493 0.5uM #1	1.10516	0.727844	1.34408	1.08017	0.806437	0.823628	0.577094	0.777827	0.425632	0.560107	0.898898	0.636451	0.429501	0.522271	0.832177	0.949402	1.70257	3.1231	1.022	1.13097	1.06268	0.719497	1.1477	2.13492	0.999273	2.12817	1.04551	0.360304	0.837388	0.761151	0.983219	1.21126	1.01919	2.15864	4.26407	0.801724	2.24794	0.894023	1.49026	0.861905	0.502216	1.29853	0.710495	1.24975	1.37444	1.14406	0.789654	1.14787	0.986993
DF86-susp-GNE493 0.5uM #2	1.27095	0.817382	1.31843	1.10848	0.69316	0.874665	0.570756	0.659852	0.355055	0.579098	0.911203	0.569679	0.360059	0.548359	0.911709	0.960714	1.71776	2.99679	1.01165	1.12486	1.09917	0.686886	1.10353	2.10773	1.20904	2.0359	0.970185	0.255241	0.858023	0.703416	1.00574	1.27269	0.983817	1.95341	4.09652	0.703826	2.17891	0.860213	1.48391	0.90709	0.662038	1.3412	1.03672	1.27514	1.37129	1.02517	1.03791	1.21566	0.85433
DF86-susp-GNE493 0.5uM #3	1.08009	0.878434	1.2606	0.920864	0.59517	0.743001	0.465161	0.736842	0.536843	0.578233	0.900396	0.646258	0.390388	0.575552	0.941931	0.921399	1.72726	2.76156	1.00745	1.09335	1.04477	0.649215	1.11468	2.11035	1.30554	1.91595	1.12706	0.252525	0.774914	0.636912	1.00008	1.20091	1.08518	2.03017	2.25229	0.782833	2.16855	0.811082	1.3889	0.944888	0.648441	1.23123	0.891863	1.17582	1.3983	1.13836	0.883005	1.19836	0.861329
DF101-susp-DMSO#1	1.00755	0.747482	1.37271	1.71056	1.77152	1.93434	0.648099	1.30473	0.529268	0.459248	0.953174	1.23731	4.13	3.52169	1.18569	0.80715	3.5912	0.912905	0.9834	0.913301	2.0864	0.792918	0.838061	0.93956	1.0725	0.556331	1.10156	0.250088	0.842329	1.87227	1.36547	1.10241	1.7589	0.4853	1.93323	1.53375	0.942818	1.18943	0.953301	0.98002	0.669672	1.12232	0.794623	0.978995	0.865581	0.800386	1.14241	1.3957	0.88273
DF101-susp-DMSO#2	0.965759	0.786887	1.37753	1.73378	1.88942	1.90955	0.637285	1.20107	0.589652	0.500593	1.01834	1.17312	3.86286	3.44171	1.21701	0.856399	3.93165	0.860145	0.940195	0.947095	2.09894	0.921279	0.787687	0.910962	0.987513	0.624627	1.08332	0.268558	0.830867	1.91581	1.19544	1.06297	1.67596	0.421601	2.14664	1.48966	0.928823	1.08973	0.98434	0.926064	0.72214	1.10874	0.834632	0.980588	0.859537	0.884452	1.08268	1.32454	0.9202
DF101-susp-GNE493 0.5uM #1	0.918505	0.967395	1.61954	1.50944	0.652854	1.23592	0.738582	1.01607	0.497284	0.414526	0.854052	1.20356	1.12285	1.56009	0.920253	0.791105	4.72212	1.12856	0.690953	0.907917	2.22673	1.24322	0.812878	0.773067	1.00013	1.06525	1.16328	0.324892	0.928088	1.98603	1.01337	1.00593	1.36977	0.538596	2.83817	1.29748	0.995412	1.13573	0.932518	1.0588	0.706158	1.05552	0.69483	0.906876	1.00297	0.890097	1.13877	1.17052	0.885526
DF101-susp-GNE493 0.5uM #2	0.963736	0.869714	1.70815	1.46211	0.629137	1.169	0.702039	1.05017	0.525291	0.351522	0.928098	1.25265	1.09269	1.44245	0.946282	0.750669	5.27261	1.07361	0.760133	0.926929	2.31447	0.999629	0.777613	0.851281	1.01416	1.13209	1.13461	0.330705	0.918206	2.00531	1.01251	1.00037	1.38126	0.497581	2.92823	1.28113	0.939924	1.15357	0.944873	1.04211	0.758614	1.03389	0.65648	1.01884	0.890321	0.796447	1.04301	1.04742	0.739047
DF101-susp-GNE493 0.5uM #3	1.0241	0.740863	1.47476	1.54676	0.580705	1.15774	0.71207	1.1676	0.522653	0.431961	1.08509	1.17184	1.11404	1.4835	1.03775	0.869607	4.92386	0.868844	0.93313	0.920554	2.22914	0.610827	0.754654	0.879283	1.00551	0.720609	1.11485	0.274755	0.843659	2.03321	0.956478	0.960049	1.29617	0.325282	2.35716	1.24353	0.877573	1.0741	0.783944	0.996854	0.778234	1.17052	0.632997	0.946289	0.991761	1.03963	1.06449	1.24974	0.923832
DF106-susp-DMSO#1	1.41099	0.888438	1.57062	0.807956	0.757082	0.932244	0.665552	0.995003	1.59418	1.26675	1.48651	0.783638	0.499524	0.625575	0.842056	1.4794	0.728666	0.88019	1.02975	0.921512	2.28941	0.755198	1.14522	1.08408	0.987837	1.08123	1.37315	0.251912	0.757235	1.0614	0.97604	1.12186	1.31585	0.870525	1.27852	0.895439	1.12462	1.18098	0.9155	1.12916	0.918733	0.946545	1.00353	0.936497	1.86396	1.03166	1.33345	0.910587	0.992057
DF106-susp-DMSO#2	1.5109	0.910415	1.73213	0.869389	0.760311	1.03456	0.596675	1.06486	1.79147	1.43413	1.54017	0.794826	0.504115	0.56959	1.00026	1.64476	0.281161	0.941496	1.00899	0.834581	3.24079	0.706946	1.15847	1.07777	1.01315	1.09582	1.31889	0.227659	0.780195	1.06467	0.884202	1.18952	1.41942	0.837316	1.17553	0.936449	1.11048	1.10996	0.928201	1.20661	0.898052	1.01582	0.934406	0.929076	2.17469	0.953362	1.47074	0.948994	0.993359
DF106-susp-DMSO#3	1.40551	0.859909	1.5529	0.79642	0.810557	0.936412	0.640609	0.952561	1.6094	1.28754	1.49995	0.774243	0.459197	0.569947	0.877591	1.48898	0.727315	0.91916	1.103	0.925976	2.77018	0.77707	1.09706	1.05987	1.12042	0.991302	1.30764	0.251833	0.764643	0.997465	1.13139	1.10865	1.35081	0.836312	2.32832	0.942125	1.12061	1.18452	0.935629	1.16865	0.990656	0.89542	0.934559	0.845286	1.89654	1.08068	1.34901	0.931414	1.05424
DF106-susp-GNE493 0.5uM #1	1.56679	0.948523	1.70665	0.659365	0.460941	0.394841	0.65104	0.855775	0.983759	0.95813	1.68292	0.605439	0.5036	0.711868	0.87163	1.18341	0.742521	1.11979	1.08339	0.968728	2.49232	0.732692	1.02158	1.15206	1.20244	1.20279	1.0932	0.27167	0.692996	0.87857	1.04257	1.17031	1.20387	0.910684	1.09963	0.841594	1.18521	1.09342	0.927914	1.21349	1.1144	0.928842	1.06011	0.928626	2.24194	1.15223	1.47812	0.829641	1.02953
DF106-susp-GNE493 0.5uM #2	1.45875	0.894285	1.60917	0.732562	0.501702	0.465748	0.681897	0.825278	0.915091	1.08423	1.67352	0.618112	0.523994	0.69116	0.822593	1.17931	0.735498	1.08657	0.999843	0.945802	2.37235	0.920987	1.0437	1.14017	1.11906	1.13281	1.04936	0.296436	0.73898	1.03358	1.00183	1.10735	1.12588	0.928774	1.18772	0.822852	1.14577	1.10165	0.968236	1.17973	1.04006	1.00135	1.06901	0.882274	2.13105	1.32164	1.32151	0.900257	1.01223
DF106-susp-GNE493 0.5uM #3	1.53962	0.96663	1.64168	0.780018	0.43225	0.456791	0.648108	0.907231	1.01762	1.11039	1.62419	0.623401	0.481724	0.664094	0.891181	1.24706	0.735102	1.23858	1.04636	0.899125	2.34461	0.900992	1.04469	1.11138	1.13893	1.17076	0.994582	0.327792	0.732624	1.03997	0.940469	1.09489	1.16296	0.903786	1.07699	0.997551	1.17391	1.07091	0.902276	1.25746	1.09411	0.960041	1.11835	0.901626	2.39511	1.15236	1.4613	0.903971	0.97272
DF118-susp-DMSO#1	0.792168	1.28152	1.23472	1.44023	1.65386	1.58685	1.45544	0.821938	1.71191	1.22116	1.0173	1.10538	0.668644	0.731998	0.99554	1.39235	1.25238	1.21845	0.783682	0.849178	2.51345	1.19575	0.887294	0.663948	0.952555	1.27752	1.01786	1.99674	0.755296	0.71193	0.83876	0.942035	1.16707	1.79246	2.68666	0.806998	0.955474	1.14825	0.866745	1.16641	0.751175	0.799578	1.12627	0.848812	1.51643	1.82709	1.04357	1.09794	0.919346
DF118-susp-DMSO#2	0.794072	1.24035	1.21328	1.43794	1.56113	1.57404	1.25726	0.858441	1.60002	1.21001	1.06147	1.08699	0.730436	0.694119	0.95618	1.24674	1.3202	1.19961	0.822727	0.852724	2.21577	0.954127	0.879369	0.710794	0.903599	1.28575	0.9757	2.06247	0.812224	0.662179	0.849764	0.940929	1.13888	1.80073	2.62632	0.73858	0.911376	1.17185	0.859553	1.09344	0.868513	0.826236	1.08027	0.852128	1.3578	1.85884	1.06486	1.03122	0.837469
DF118-susp-DMSO#3	0.874056	1.10555	1.12078	1.54611	1.72208	1.56219	1.30397	0.977321	1.83525	1.28783	1.16718	1.05121	0.738782	0.637918	1.13101	1.44106	1.13534	0.996289	0.869968	0.91124	2.13471	0.805124	0.869235	0.733393	0.834839	1.03874	1.00715	1.92656	0.813758	0.670936	0.906809	0.933104	1.11042	1.54736	2.05631	0.773877	1.56246	1.04792	0.774871	1.06749	0.816502	0.902806	1.15153	0.960745	1.4572	1.95941	0.953859	1.1189	0.90587
DF118-susp-GNE493 0.5uM #1	0.940273	1.03123	1.29667	1.50755	0.764547	1.24533	1.56251	0.883095	0.981672	1.12435	1.00436	1.0702	0.527501	0.661221	1.0951	1.48374	1.44985	0.957461	0.980387	0.958609	2.17356	0.6147	0.887014	0.80882	0.870606	1.24656	0.957345	2.78479	0.91173	0.714259	0.842677	1.09902	1.08588	1.5653	2.30443	0.842502	1.00852	1.01029	0.949219	1.16441	0.894457	0.989512	1.45111	1.01243	1.72351	1.49179	0.933832	1.09763	0.961909
DF118-susp-GNE493 0.5uM #2	0.920534	1.07922	1.08778	1.54972	0.739331	1.28729	1.58825	0.966606	0.960559	1.033	1.02608	1.04877	0.524163	0.605	1.767	1.47399	1.48214	1.21062	1.0277	0.93713	2.3046	0.722944	0.895024	0.751339	0.99255	1.28382	0.838086	2.80512	0.850794	0.690171	0.864824	1.09072	1.16083	1.50221	1.84946	0.915385	0.902397	0.960074	0.907353	1.23571	0.958563	1.62976	2.00197	0.998597	1.83356	1.59506	0.972195	1.43447	0.897308
DF118-susp-GNE493 0.5uM #3	0.876504	1.01524	1.32055	1.54681	0.859256	1.14373	1.58384	0.864522	0.990811	1.11825	1.02678	0.973551	0.504216	0.601522	1.00041	1.49723	1.55872	1.25311	1.02274	1.02025	2.18584	0.658174	0.811074	0.730225	0.921907	1.14324	0.938432	2.68035	0.898783	0.686478	1.11967	1.01422	1.05941	1.55756	2.01799	0.821744	1.00265	1.0366	1.00392	1.22299	1.02181	0.827233	1.46125	1.01001	1.82507	1.67133	0.943202	1.20365	0.918929
DF149-susp-DMSO#1	0.893899	1.0915	0.716743	1.27156	1.41314	1.14128	1.07629	2.07716	2.2359	1.20575	1.02497	1.05911	0.556595	0.627583	0.841127	1.37404	0.722584	0.648555	1.01626	0.877429	1.64177	0.92081	0.649398	1.21074	0.855048	0.857798	1.05698	1.65041	0.716538	0.936714	0.849219	1.05061	1.4244	1.55743	0.539584	1.07724	0.949459	1.25982	1.1117	0.721674	0.930723	0.848342	0.981696	0.99324	1.06952	1.50881	1.05189	1.19267	2.07298
DF149-susp-DMSO#2	0.885218	1.09681	0.71598	1.44169	1.61956	1.28258	1.07316	2.19698	2.55024	1.21706	1.04206	1.06386	0.51795	0.599262	1.05577	1.44666	0.726137	0.752982	1.00416	0.875589	1.57214	0.827163	0.593224	1.1751	0.977823	0.786882	1.03897	1.60201	0.682548	1.02432	1.05601	1.06903	1.51431	1.65323	0.559989	1.22428	0.912001	1.23756	1.19661	0.747806	1.00145	0.993063	1.02257	0.988371	1.14334	1.38086	1.10642	1.2671	2.04149
DF149-susp-DMSO#3	0.897158	1.14595	0.773139	1.26345	1.46416	1.16971	1.0645	2.10751	2.19845	1.18777	1.1134	1.04025	0.61826	0.64479	0.787143	1.31795	0.775484	0.75916	1.0104	0.933428	1.60571	0.920581	0.625075	1.18829	0.995264	0.862114	1.05295	1.65742	0.729223	0.941318	1.07791	1.04012	1.40353	1.73224	0.609943	1.14977	0.896725	1.28318	1.21804	0.761185	1.02621	0.864542	1.03811	0.986799	1.10106	1.52316	1.10348	1.13237	2.0124
DF149-susp-GNE493 0.5uM #1	0.936956	1.01267	0.726062	1.25741	0.962251	0.981297	1.12373	1.99508	1.73744	1.05547	1.12893	1.20468	0.662568	0.792094	0.895541	1.42688	0.781522	0.948838	1.13604	0.921965	1.66389	0.938417	0.616164	1.31805	1.06269	0.829542	1.01653	1.81231	0.720467	1.05717	1.08505	1.06672	1.29936	1.66546	0.59477	1.10214	0.865365	1.24129	1.14141	0.753089	1.19856	0.829118	1.27241	0.944448	1.20659	1.49829	1.09785	1.20466	2.14335
DF149-susp-GNE493 0.5uM #2	0.911143	1.11592	0.739077	1.28569	1.02005	1.07218	1.1114	2.06521	1.84978	1.08363	1.14596	1.22563	0.856444	0.939959	0.844756	1.45774	0.803138	0.816604	1.05308	0.929215	1.62187	0.980502	0.63792	1.34035	0.989026	0.850532	1.04188	1.83528	0.763556	1.06819	0.968116	1.0938	1.29566	1.73158	0.643689	1.11778	0.936863	1.26031	1.20277	0.782473	1.07177	0.835951	1.29876	0.912616	1.19231	1.57593	1.0864	1.22412	2.03538
DF149-susp-GNE493 0.5uM #3	0.999564	1.13179	0.730573	1.32998	1.07765	1.11355	1.14818	1.98176	1.64264	0.931079	1.06581	1.16426	0.625897	0.804122	0.859516	1.38562	0.820293	0.788594	1.04516	0.871815	1.705	0.938466	0.669294	1.34858	1.09132	0.848763	1.02993	1.89868	0.709108	1.12327	0.976729	1.05569	1.37146	1.81746	0.600832	1.07367	0.857947	1.11352	1.17283	0.853749	1.04095	0.881063	1.48192	0.950635	1.21121	1.35694	1.06554	1.28567	2.15954
DF172-susp-DMSO#1	1.01633	1.2613	1.20586	0.85478	0.964265	0.944642	1.11511	0.769939	1.55271	0.993548	1.14973	1.50599	1.02305	0.711476	1.22279	1.82619	0.755795	0.864747	1.06569	0.860616	0.941157	1.15997	1.07302	1.00554	1.0207	1.2207	1.28739	0.599494	0.729858	1.39258	0.986545	0.829063	0.943214	1.41394	3.86544	1.07994	0.988812	1.08636	0.636168	1.04955	1.24547	0.922062	1.55556	0.7996	1.19673	1.71737	0.926821	1.24834	1.024
DF172-susp-DMSO#2	1.02093	1.16322	1.17081	0.771397	0.912156	0.92526	1.12261	0.757661	1.41206	0.943366	1.14992	1.51487	1.08706	0.73184	1.12196	1.3602	0.761106	0.861116	1.18952	0.883139	0.893048	1.00397	1.03813	1.08886	1.01689	1.26886	1.27392	0.596906	0.760354	1.48232	0.994316	0.923148	0.922169	1.30407	3.95278	0.998643	1.02651	1.16209	0.681381	1.01151	1.28182	0.891461	1.47902	0.880674	1.17543	1.66008	0.926347	1.24566	0.957557
DF172-susp-DMSO#3	1.12142	1.0271	1.17097	0.847182	0.938889	0.963166	1.16269	0.774419	1.38379	0.90857	1.29532	1.59204	0.993376	0.679252	1.28722	1.49944	0.775826	0.794327	1.2094	0.980519	1.03218	0.86779	1.06462	1.16802	0.987035	1.10918	1.28602	0.470278	0.775905	1.63247	1.0495	0.850192	0.97108	1.2167	3.18478	1.08147	1.0644	1.01697	0.694693	1.0301	1.22442	0.930128	1.62238	1.00015	1.12872	1.73566	0.913157	1.35772	0.995496
DF172-susp-GNE493 0.5uM #1	1.10245	0.960602	1.21052	0.83017	0.599006	0.791856	1.27306	0.754735	0.915315	0.642341	1.30168	1.49473	0.755342	0.654688	1.25632	1.7567	0.80727	0.768395	1.35033	0.88367	1.17469	0.70094	0.989221	1.23147	0.870741	1.20094	1.29413	0.612062	0.808452	1.48403	0.928088	0.930295	0.878291	1.23278	2.92062	1.1743	1.12855	1.27541	0.731237	1.06191	1.26821	0.923523	2.0339	0.991074	1.45063	1.54394	0.904261	1.51154	0.98855
DF172-susp-GNE493 0.5uM #2	1.04949	0.970607	1.25462	0.870336	0.569447	0.814507	1.21881	0.702006	0.890935	0.614319	1.30004	1.54499	3.86407	1.30352	1.33139	1.78239	0.815635	0.963791	1.22375	1.10908	1.05635	0.68189	0.946119	1.18972	0.986248	1.11332	1.18497	0.542263	0.804622	1.60056	1.19722	0.931613	0.908535	1.26698	2.65096	1.0394	1.06591	0.990302	0.733988	1.04745	1.38252	1.03737	1.94559	1.01478	1.42317	1.57639	0.87977	1.37363	0.991008
DF172-susp-GNE493 0.5uM #3	1.0904	0.922085	1.17593	0.84544	0.609954	0.71532	1.21217	0.700269	0.885638	0.616745	1.31789	1.48649	0.774755	0.65644	1.18723	1.61745	0.811793	0.785779	1.31864	1.02935	1.08335	0.731682	0.957631	1.20824	0.970465	1.08353	1.23128	0.586124	0.742319	1.49214	1.2377	0.935593	0.868332	1.26962	2.78764	1.05322	1.02557	1.144	0.723281	1.04965	1.40797	0.908204	1.82323	0.965267	1.39153	1.70522	0.925378	1.34602	1.02047
DF181-susp-DMSO#1	1.09683	0.964208	1.37172	0.960187	1.01624	1.20098	1.14501	0.706551	1.00296	1.06455	1.28666	0.797973	0.501468	0.863838	1.2279	1.22425	1.63098	1.41951	0.906746	0.985132	1.33192	1.01671	0.916117	0.999899	1.12055	0.900677	0.882384	0.218226	0.994239	1.409	0.99847	1.00401	1.3593	1.89055	0.717388	1.11117	0.912282	1.11882	0.916315	0.92239	0.952068	1.02422	1.38098	0.965256	0.82277	1.52385	1.0578	0.828292	0.879123
DF181-susp-DMSO#2	1.13158	1.0327	1.34543	0.934296	1.00897	1.15787	1.12498	0.85205	1.08186	1.05159	1.23336	0.812384	0.47247	0.807994	1.17144	1.36759	1.72253	1.28845	0.918516	0.949551	1.36464	1.1103	0.896237	0.974515	1.06979	0.910098	0.841268	0.250516	1.05409	1.40985	1.09164	0.993941	1.33232	2.04238	0.778973	1.07073	0.952897	1.18877	1.01677	0.899615	0.891999	0.924696	1.37484	0.950339	0.84182	1.56404	0.997967	0.74935	0.888759
DF181-susp-DMSO#3	1.10442	0.98845	1.31328	1.01304	0.997792	1.24083	1.11274	0.750948	0.935459	0.961476	1.30441	0.810052	0.488675	0.800623	1.27856	1.23408	1.61377	1.37149	0.904739	0.966104	1.35007	1.15063	0.904732	0.966908	1.00699	0.911693	0.825817	0.250765	1.01011	1.45005	1.08505	1.05674	1.30425	2.01171	0.697212	1.09767	0.905076	1.11543	0.952814	0.933839	0.958934	1.02581	1.39742	0.93736	0.861903	1.43296	1.00086	0.823167	0.883089
DF181-susp-GNE493 0.5uM #1	1.14807	1.34729	1.47293	0.971406	0.8281	1.05816	1.22304	0.692903	0.889172	0.880909	1.13643	0.726826	0.411597	0.868103	1.12521	1.05814	1.90912	1.39119	0.830118	0.878294	1.54953	1.33811	0.89941	0.900326	0.995316	1.16917	0.830077	0.328459	1.01081	1.40915	0.974006	0.963646	1.24879	2.44839	0.904522	1.04812	0.914394	1.20141	0.910999	0.998478	0.770443	0.888826	1.40393	0.915871	1.09404	1.56934	0.906034	0.752399	0.924717
DF181-susp-GNE493 0.5uM #2	1.07419	1.27545	1.40723	0.948446	0.849993	1.08992	1.17288	0.700216	0.956498	0.858602	1.16863	0.757233	0.438794	0.964444	1.26581	1.295	2.12254	1.35	0.850056	0.828005	1.40029	1.23693	0.920483	0.951205	0.909144	1.18563	0.798908	0.295234	1.01898	1.45277	1.04006	0.997513	1.14057	2.3278	0.740119	1.04163	0.941832	1.10018	0.922753	0.924154	0.779828	1.14085	1.46178	0.94493	0.998978	1.36288	0.895477	0.842104	0.819163
DF181-susp-GNE493 0.5uM #3	1.11251	1.16606	1.35798	1.00639	0.852914	1.0577	1.1557	0.748504	0.899016	0.863821	1.15838	0.706751	0.433958	0.819869	1.1453	1.24236	1.97129	1.15252	0.968509	0.991458	1.40247	1.11977	0.863982	0.989419	0.882418	0.953668	0.83786	0.25734	1.01387	1.47548	1.01707	0.914641	1.20002	1.98759	0.677745	1.13652	1.00954	1.19958	0.926503	0.937367	0.696969	0.911177	1.36196	1.10201	0.930575	1.7119	0.856604	0.777322	0.922145
DF216-susp-DMSO#1	0.882699	1.09877	1.04146	1.62436	1.92599	1.73752	1.41354	0.875632	1.56755	1.20886	1.03879	1.04834	0.792541	0.8586	1.00493	1.22367	1.00623	0.869548	0.923521	0.940602	1.93283	0.70809	0.713482	0.682147	0.803945	0.999833	1.0983	1.42198	0.850468	0.634408	0.890268	0.999639	1.12825	1.35829	2.11661	0.959961	0.912094	1.13833	1.02672	1.07294	0.852699	0.811098	1.22301	0.924338	1.65873	1.69023	0.889022	1.30801	0.920168
DF216-susp-DMSO#2	0.865111	1.0105	1.17529	1.71786	2.04779	1.96697	1.45134	0.759024	1.68106	1.14954	0.999333	1.1115	0.77247	0.945564	1.01596	1.14435	1.18535	1.1602	0.938411	0.838069	2.02857	0.680521	0.750106	0.688226	0.873349	1.00636	1.022	1.39273	0.853592	0.778443	1.15612	1.06827	1.28928	1.49741	2.14498	0.884033	0.926241	1.09822	1.16039	1.31248	0.855348	0.82252	1.14501	1.04218	1.88462	1.60629	0.887013	1.22311	0.868125
DF216-susp-DMSO#3	0.922111	1.04066	1.05359	1.59615	1.89646	1.68599	1.51429	0.859338	1.62947	1.16252	1.03765	1.07794	0.730497	0.871109	1.00748	1.17997	1.09666	1.00592	0.987701	0.988586	1.82985	0.717296	0.693815	0.697038	0.859187	0.931855	1.04714	1.343	0.801297	0.658069	1.02293	1.01786	1.14207	1.38942	2.05876	0.892963	0.931511	1.17771	0.998479	1.14321	0.933641	0.864754	1.21638	0.942558	1.72543	1.63911	0.904348	1.20851	0.877016
DF216-susp-GNE493 0.5uM #1	0.85088	1.05401	0.971975	1.52753	1.11685	1.42742	1.46695	0.813661	1.25261	1.07312	1.01597	1.06761	0.569414	0.958116	1.06035	1.24426	1.17859	1.06779	0.970491	0.955919	1.83994	0.791273	0.761731	0.762589	0.920813	1.1404	0.976529	1.78598	0.845898	0.662766	0.924369	0.972565	1.199	1.49005	2.10953	0.918307	0.983433	1.0614	1.01114	1.25892	1.00308	0.926213	1.56472	0.943559	1.80667	1.40498	0.942024	1.19206	0.935897
DF216-susp-GNE493 0.5uM #2	0.850189	1.05201	0.97524	1.61699	1.23031	1.58343	1.55001	0.830649	1.24214	1.09455	1.0806	1.08408	0.650957	0.962153	1.07245	1.28503	1.1716	1.02045	0.935144	0.97567	1.90802	0.859527	0.738985	0.761115	0.949574	1.05227	0.989383	1.88222	0.915831	0.761546	1.02751	1.02168	1.17888	1.36567	1.95916	0.912018	0.991979	1.18251	1.05683	1.2406	1.01874	0.890787	1.55588	0.937705	1.77156	1.56733	0.940419	1.21175	0.900061
DF216-susp-GNE493 0.5uM #3	0.860209	1.04733	1.16837	1.68967	1.34441	1.63666	1.45612	0.797521	1.24986	1.0469	1.01083	1.08323	0.736349	1.03582	1.1179	1.35591	1.20352	1.20719	0.910098	0.940466	1.96474	0.886233	0.762937	0.763787	0.873251	1.08262	0.955095	1.80978	0.892161	0.868643	0.948542	1.08624	1.17084	1.50395	1.99353	0.945838	1.013	1.10302	1.12639	1.3419	0.977101	0.909382	1.51273	0.990331	1.91937	1.40596	0.892009	1.3382	0.915614
[truncated: 239 more columns]

## Sheet: InVivo
RPPA dataset across all PDX MODELS in vivo (Fig S1/S5)
Sample	14-3-3-beta-R-V	14-3-3-epsilon-M-C	14-3-3-zeta-R-V	4E-BP1-R-V	4E-BP1_pS65-R-V	4E-BP1_pT37_T46-R-V	53BP1-R-V	A-Raf-R-V	ACC_pS79-R-V	ACC1-R-C	ADAR1-M-V	Akt-R-V	Akt_pS473-R-V	Akt_pT308-R-V	AMPKa-R-C	AMPKa_pT172-R-C	Annexin-I-M-V	Annexin-VII-M-V	AR-R-V	ARHI-M-C	ARID1A-R-C	Atg3-R-V	Atg7-R-V	ATM-R-V	ATM_pS1981-R-V	ATP5A-M-C	Aurora-B-R-V	Axl-R-V	b-Actin-R-C	b-Catenin-R-V	b-Catenin_pT41_S45-R-V	B-Raf-R-V	B-Raf_pS445-R-V	B7-H3-R-C	B7-H4-R-C	Bad_pS112-R-V	Bak-R-C	BAP1-M-V	Bax-R-V	Bcl-xL-R-V	Bcl2-M-V	Bcl2A1-R-V	Beclin-G-C	Bid-R-C	Bim-R-V	BRD4-R-V	c-Abl-R-V	c-Jun_pS73-R-V	c-Kit-R-V
DF09-Belfer-761#1	0.941739	0.996301	1.01131	1.29153	1.38255	1.07245	1.19293	0.763817	1.63406	0.794691	1.38377	1.11746	1.11958	0.917855	0.850556	1.86466	0.518419	0.838886	1.22755	0.868265	1.10876	0.841878	0.743907	0.908342	0.900905	1.14327	0.956204	1.2616	0.70003	1.08404	1.28161	0.983421	0.824178	1.0842	1.5504	1.22824	0.855176	0.88143	1.21057	1.09742	1.22234	0.84788	1.02614	0.933612	1.58856	2.71238	0.843053	0.975551	1.26131
DF09-Belfer-761#2	0.965318	1.13837	1.11389	1.28725	1.4208	0.98475	1.25638	0.786308	1.76278	0.842825	1.38425	1.15183	0.988056	0.942591	0.883288	1.95457	0.564294	0.839162	1.21803	0.913861	1.05887	0.881202	0.730415	0.930767	0.938191	1.20635	0.912819	1.26686	0.694468	1.13092	1.3176	1.06605	0.793131	1.07666	1.63621	1.22041	0.84597	0.92747	1.16777	1.09409	1.29227	0.851041	1.07797	0.962487	1.62277	2.96249	0.868565	0.947065	1.25558
DF09-Belfer-761#3	0.977703	1.15187	1.11942	1.29905	1.31011	1.0097	1.20071	0.777601	1.45669	0.818159	1.38344	1.16578	1.02263	0.932223	0.865052	1.95218	0.529467	0.80468	1.21582	0.910508	1.11827	0.898054	0.722445	0.911129	0.953597	1.22046	0.950893	1.21421	0.686639	1.10898	1.30443	0.969003	0.819726	1.064	1.5637	1.18872	0.848566	0.929175	1.16669	1.09951	1.2391	0.862384	1.09039	0.945984	1.59765	2.88093	0.880305	0.884096	1.23591
DF14-Belfer-612#1	1.08043	1.10154	1.32747	1.79764	0.896504	1.27462	0.798631	0.895577	2.46355	1.33694	1.19671	0.918223	0.882369	0.818094	1.12276	2.17628	0.858578	0.814093	1.10766	0.956284	1.15839	0.927758	0.671444	1.09231	1.0263	1.69989	0.833211	0.705245	0.649272	0.443444	1.06225	1.05954	0.79816	0.963057	0.626486	0.946738	0.905848	0.906376	0.995792	1.50023	0.94761	1.22321	1.06078	0.944751	0.96788	1.30539	0.772752	0.80982	5.66325
DF14-Belfer-612#2	1.02587	1.04845	1.15718	1.71363	0.839187	1.13157	0.776218	0.875297	2.567	1.20569	1.20122	1.01034	0.94993	0.781298	1.04969	2.08014	0.791711	0.786871	1.07098	0.964576	1.13322	0.927561	0.673074	1.0738	1.07407	1.48877	0.799944	0.654646	0.647931	0.420411	1.01128	1.05858	0.770044	0.889184	0.557167	0.930083	0.838147	0.861767	0.969698	1.3767	1.08561	1.10952	1.0668	1.00208	0.959836	1.43046	0.782707	0.821479	5.19497
DF14-Belfer-612#3	1.0407	1.05517	1.25042	1.80352	0.93841	1.29476	0.815865	0.867385	2.52154	1.29759	1.19117	0.958158	0.895381	0.767225	1.06894	2.10682	0.815961	0.805823	1.11177	0.944552	1.09294	1.03373	0.669472	1.05147	1.10335	1.58713	0.838223	0.707038	0.614498	0.396577	1.03675	1.01108	0.792119	0.909221	0.593295	0.927628	0.896551	0.926755	1.01402	1.50452	1.01925	1.17807	1.06192	0.9883	0.928748	1.30838	0.769572	0.798325	5.21022
DF20-Belfer-765#1	1.08324	1.00037	1.36966	0.671281	0.766651	0.328448	1.04871	0.864533	1.18176	0.660814	1.32887	0.739178	0.823445	0.700457	1.08178	1.83829	0.735236	1.02237	1.1326	0.946719	1.51518	0.870768	1.02492	0.918385	1.10041	1.46063	0.928343	0.418753	0.839723	1.1178	1.25279	1.08611	1.22672	0.242578	4.21259	1.12048	0.952644	1.20826	0.947173	0.813404	1.44776	1.06683	1.0517	0.88277	2.03071	2.70541	1.21236	1.01435	1.07139
DF20-Belfer-765#2	1.03671	1.0152	1.31941	0.651006	0.723334	0.360753	1.01908	0.809359	1.11348	0.689349	1.27739	0.725662	0.888639	0.706988	1.32523	1.84323	0.711052	0.941625	1.17637	0.881618	1.4589	0.916408	1.02325	0.936654	1.04054	1.46873	0.948328	0.439504	0.834227	1.13213	1.19851	1.06056	1.17723	0.264153	4.19001	1.12226	0.958177	1.10283	1.00569	0.795724	1.36337	1.39106	1.03842	0.89071	1.78602	2.35871	1.15508	1.09532	1.1312
DF20-Belfer-765#3	1.00068	1.06632	1.12167	0.673894	0.543884	0.339004	0.967563	0.829886	1.08025	0.602188	1.42167	0.705113	1.42732	0.77607	0.914414	1.62298	0.676763	0.898603	1.18882	0.876177	1.29705	0.899689	1.19931	0.975426	0.979098	1.34458	0.985764	0.463264	0.886102	1.27738	1.09675	1.03994	1.1864	0.263174	3.73573	1.04773	0.966001	0.969285	0.975577	0.839735	1.38396	0.901375	1.03071	0.901698	1.82827	2.23303	1.11883	0.878154	1.10135
DF59-Belfer-949#1	1.05128	1.07236	1.31634	1.52524	1.21793	1.32659	0.217479	1.23354	1.2096	0.76377	1.12947	1.40327	0.892898	0.68563	0.80814	1.65909	0.436331	0.847709	1.16261	0.876619	0.957207	1.03876	2.13388	0.808164	0.962487	1.15275	0.752946	0.605993	1.06219	1.17971	1.14964	1.06584	1.15107	0.623458	0.680828	1.04783	0.951391	0.774652	0.847452	0.811298	1.10963	0.982945	0.846977	1.08221	0.875234	1.86512	0.943038	0.715702	0.993535
DF59-Belfer-949#2	1.03892	1.09085	1.34532	1.54987	1.16621	1.2737	0.204225	1.35567	1.12672	0.696759	1.08648	1.44706	0.830976	0.731042	0.884446	1.67868	0.450552	0.815366	1.08911	0.934752	0.929234	1.1091	2.12404	0.765154	1.02221	1.0955	0.743326	0.639527	1.08622	1.12857	1.11487	0.994774	1.14707	0.594838	0.662272	1.01287	0.807489	0.734138	0.785011	0.801251	1.16534	0.98357	0.845143	1.06438	0.865581	1.69888	0.974251	0.728447	1.05852
DF59-Belfer-949#3	1.08754	1.10587	1.26872	1.42651	1.13576	1.21462	0.196635	1.20275	1.23439	0.697517	1.19488	1.3762	0.82859	0.687622	0.851064	1.54514	0.431975	0.765808	1.11883	0.960478	0.953826	1.12884	1.98228	0.730552	0.966358	1.11117	0.838979	0.583153	1.02064	1.09054	1.16794	1.02203	1.13276	0.591457	0.633872	1.01518	0.869757	0.755558	0.776293	0.728763	1.00791	0.989343	0.933622	1.07256	0.786567	2.07349	0.913772	0.703449	1.02754
DF68-Belfer-737#1	0.926623	1.12699	0.844696	0.745852	0.825521	0.510545	0.74197	0.963176	1.78143	0.917807	1.07484	1.13136	2.459	1.55507	0.988157	1.06055	2.46709	0.610777	1.28716	0.937105	1.25267	0.960476	0.874123	1.00976	1.01494	1.22508	0.943265	0.477798	0.902263	0.748404	1.04364	1.14486	1.65198	0.719984	1.77473	1.31208	0.949511	0.835212	1.24712	0.820589	1.04532	0.864283	1.00556	0.919952	1.06131	2.93752	1.02798	0.937739	1.419
DF68-Belfer-737#2	0.915153	1.13577	0.91706	0.786682	0.824219	0.531866	0.719041	0.955698	1.69234	0.934062	1.08814	1.09168	2.36641	1.58418	1.05702	1.08374	2.45524	0.749164	1.24601	0.951413	1.21388	1.04153	0.920376	0.981958	0.937387	1.20355	0.961523	0.518928	0.902203	0.718465	1.0175	1.12928	1.54768	0.78328	2.0503	1.23007	0.985653	0.91126	1.23601	0.835866	1.05874	1.0374	0.986776	0.897594	1.06333	2.95326	0.935886	1.02718	1.39099
DF68-Belfer-737#3	0.8785	1.12434	0.858715	0.767219	0.782962	0.509436	0.712928	0.958112	1.59992	0.902998	1.10071	1.11427	2.49264	1.59775	0.98465	1.04558	2.47535	0.772878	1.24492	0.937258	1.2267	1.02381	0.939971	1.03365	0.992797	1.22389	0.979913	0.505159	0.932697	0.726165	0.978666	1.17382	1.49602	0.788498	2.01796	1.22063	0.936327	0.862254	1.25935	0.863693	1.07663	0.914318	1.00923	0.926728	1.14965	2.62834	1.00352	0.93449	1.42233
DF83-Belfer-682#1	1.05996	1.72998	1.0815	0.617557	0.556138	0.43006	0.788548	1.13558	0.903442	0.496773	1.10629	0.815409	0.775996	0.788713	1.098	2.41037	3.60562	1.32207	1.03416	1.11568	0.157506	1.32714	1.86758	1.21618	1.30244	1.08786	0.876744	0.532487	1.1706	1.10277	1.25648	0.993861	1.0051	0.49439	3.77137	1.00775	1.00136	0.723805	0.889457	0.865616	1.17326	1.12411	0.956991	1.15047	0.751447	1.06544	0.910863	0.720959	1.03996
DF83-Belfer-682#2	1.07875	1.73708	1.1048	0.627749	0.562144	0.426179	0.799202	1.16919	0.928448	0.461717	1.08412	0.841692	0.728581	0.777504	1.19475	2.44962	3.60422	1.49366	1.03272	1.10929	0.14349	1.31874	1.85541	1.30623	1.32207	1.07999	0.861169	0.54623	1.17817	1.0919	1.29457	0.980864	1.11452	0.518757	3.81477	0.9998	0.94887	0.635664	0.826301	0.908127	1.22923	1.10012	0.947631	1.19847	0.817604	1.0252	0.952298	0.816672	1.10672
DF83-Belfer-682#3	1.07066	1.70576	1.12221	0.625208	0.548138	0.454725	0.761909	1.05574	0.876436	0.486495	1.07303	0.835915	0.769577	0.77082	1.13961	2.42421	3.43415	1.1592	0.93105	1.0558	0.179893	1.28263	1.81646	1.21665	1.30421	1.0611	0.8677	0.590251	1.15147	1.11021	1.23437	0.914666	1.00381	0.566012	3.7029	1.03944	1.00237	0.720061	0.82658	0.848468	1.17622	1.10188	0.986068	1.1621	0.74034	1.12214	0.947975	0.807215	1.02993
DF86-Belfer-727#1	0.946562	1.19205	1.07221	0.997952	0.728878	0.787328	0.81065	0.709164	0.936931	0.495114	1.39728	0.837724	0.880435	0.944657	1.02522	1.77186	0.637345	1.2271	1.18877	0.92481	0.60177	1.07727	1.29699	1.70495	1.04635	1.20965	0.969058	0.499857	0.769564	1.16784	1.26344	0.989962	1.00143	0.657911	3.09832	1.22444	1.07962	0.926036	1.08852	0.627499	1.19672	0.894604	0.938487	0.970273	0.810557	2.31752	0.968186	0.915487	1.15529
DF86-Belfer-727#2	0.959429	1.23999	1.1637	1.02785	0.761218	0.860898	0.77764	0.676488	0.982023	0.487604	1.39658	0.782931	0.568674	0.944132	0.980441	1.80199	0.676701	1.37252	1.17224	0.964598	0.637361	1.03875	1.32081	1.67052	1.07789	1.23619	0.937509	0.499491	0.794075	1.19097	1.23343	1.04261	1.00585	0.705458	3.16365	1.19779	1.08273	0.959913	1.15736	0.615429	1.25825	0.870052	0.978676	0.976505	0.828467	2.39398	1.0007	0.876805	1.10929
DF86-Belfer-727#3	0.940825	1.21964	1.14638	0.985131	0.746768	0.817826	0.813726	0.697155	0.934351	0.464615	1.36191	0.789914	0.860712	0.990215	0.934759	1.7699	0.666433	1.08769	1.20727	0.962213	0.496969	1.08632	1.26582	1.76597	1.07349	1.22579	0.949816	0.517668	0.777733	1.14815	1.2645	1.01595	1.00684	0.645091	3.00047	1.24639	1.03968	0.944062	1.15033	0.615527	1.16094	0.838977	0.990844	0.977539	0.817814	2.17606	1.00137	0.908785	1.18705
DF101-Belfer-776#1	1.06255	0.913914	1.07934	1.38191	0.952771	1.16344	0.866471	1.01445	0.829219	0.550071	1.08987	1.13405	2.6817	1.86201	0.975603	0.903044	1.96454	0.640552	1.14248	0.9976	2.53759	0.838442	1.0378	1.23247	1.14568	0.994815	0.981375	0.317303	0.757496	1.59699	1.20479	1.08893	1.33753	0.233131	3.1783	0.997499	0.88247	1.07373	0.967559	0.826341	0.901447	1.02959	0.814953	0.993078	1.0688	3.55336	1.14514	0.789977	1.10567
DF101-Belfer-776#2	1.01134	0.910848	1.10848	1.37723	1.00217	1.19377	0.859214	0.996268	0.88334	0.581974	1.09558	1.13985	2.63445	1.90974	0.949998	0.938344	2.01498	0.832166	1.10148	0.965953	2.60302	0.901764	1.06743	1.19797	1.16042	1.00073	0.975118	0.341328	0.744343	1.56654	1.1556	1.07855	1.26355	0.249328	3.35483	1.01855	0.92398	1.05661	1.02639	0.848968	1.09804	1.03897	0.82897	1.02776	1.07871	3.41923	1.15386	0.835909	1.07655
DF101-Belfer-776#3	1.03382	0.841281	1.06757	1.42029	0.971872	1.16979	0.846107	0.961871	0.794761	0.544726	1.08196	1.16307	2.7404	1.89976	0.966042	0.872488	1.94224	0.821421	1.12013	1.00077	2.32482	0.877086	1.08206	1.21356	1.16398	1.01666	0.942617	0.325967	0.76858	1.51892	1.09859	1.10141	1.28936	0.238821	3.47287	0.92864	0.863718	1.08055	1.00449	0.864879	1.07752	1.03372	0.85177	1.02413	1.08509	3.05804	1.14582	0.872158	1.07787
DF106-Belfer-344#1	1.27417	1.05187	1.69605	0.826493	0.704626	0.52521	0.815993	0.957749	1.9751	1.29813	1.50449	0.614422	0.677568	0.701276	0.901289	1.03883	0.728073	0.789679	1.21383	0.976981	0.739396	1.02142	1.25307	0.875878	1.04826	1.15735	1.0369	0.495927	0.750118	0.914816	1.05085	1.0407	1.32037	0.854562	1.37211	0.821408	1.03655	0.919332	1.06534	1.11305	1.11787	0.906925	1.00131	1.01255	2.82318	2.50048	1.21096	0.749574	1.19351
DF106-Belfer-344#2	1.31685	1.02472	1.68762	0.819184	0.719222	0.498619	0.786022	0.931137	1.88419	1.18451	1.49673	0.615676	0.68264	0.692208	0.926426	1.04616	0.75635	0.894547	1.21397	1.00368	0.722549	1.04047	1.16424	0.843427	1.09571	1.15936	1.02086	0.50034	0.715479	0.910711	1.05787	1.00807	1.29085	0.865107	1.28621	0.847095	1.01697	0.972233	0.971581	1.11146	1.27394	0.935213	1.06223	0.97226	2.86297	2.34107	1.30673	0.819604	1.2035
DF106-Belfer-344#3	1.28554	1.04586	1.73079	0.785759	0.645695	0.52148	0.789547	0.937466	1.71316	1.15304	1.59356	0.621799	0.682769	0.702483	0.910201	1.04883	0.756023	0.777215	1.20764	0.934082	0.766657	1.00004	1.2008	0.851748	1.08351	1.14506	1.06895	0.528934	0.752045	0.928123	1.03702	0.999968	1.27566	0.84512	1.43288	0.852428	1.00533	0.962016	1.01278	1.10671	1.19643	0.951503	0.976592	1.00517	2.7231	2.46036	1.22311	0.8443	1.22545
Df118-Belfer-578#1	0.943568	1.08464	0.899189	0.846765	0.762509	0.253336	1.21731	0.626415	1.23163	0.670623	1.17564	0.886454	1.0558	0.986926	0.94463	1.85194	0.941425	0.710219	1.15394	0.904712	1.17648	0.997572	1.54961	1.14035	1.08765	1.26304	0.992529	0.538322	0.788392	1.06104	1.16374	1.07084	1.00335	1.20061	4.45365	1.16874	1.01492	1.0154	0.845151	0.979029	1.24639	0.844777	0.991781	0.949996	1.83331	4.41987	0.973895	1.07905	1.27603
Df118-Belfer-578#2	0.967771	1.16338	0.9294	0.865657	0.783034	0.264068	1.20641	0.623705	1.33199	0.64541	1.18791	0.892593	1.06455	1.01167	0.873273	1.88353	0.968142	0.655791	1.12478	0.913796	1.21662	0.941878	1.53998	1.11383	1.00184	1.23403	0.95018	0.57001	0.79548	1.07019	1.1402	1.12911	1.0108	1.24113	4.57024	1.19443	0.998062	0.94393	0.909232	0.977304	1.19231	0.82039	0.839975	0.935439	1.8222	4.67062	0.938272	1.06383	1.24765
Df118-Belfer-578#3	0.984039	1.12872	0.943664	0.857949	0.803113	0.251922	1.25598	0.629967	1.24571	0.639415	1.14899	0.877819	1.06916	1.00196	0.915421	1.97042	0.971543	0.551431	1.11535	0.938354	1.19562	0.971066	1.57624	1.1395	1.09169	1.26839	0.919775	0.542389	0.802273	1.07243	1.12845	1.11104	1.06096	1.25026	4.2011	1.19484	0.976043	1.03755	0.890577	0.968666	1.08385	0.864713	1.02466	0.96459	1.94895	4.37292	0.999571	1.07348	1.29032
DF149-Belfer-480#1	1.02659	1.37634	0.921232	1.18153	0.893499	1.11006	1.00565	2.30991	1.82827	1.05951	1.19255	1.16105	0.66543	0.676277	0.90662	1.70437	0.66655	0.890409	1.178	1.02944	0.487094	1.0495	0.809892	1.27532	1.11906	0.877951	0.929384	0.555591	0.789575	0.661424	1.03244	0.987844	1.21891	2.0309	0.861896	0.972777	0.960712	0.802005	1.10913	0.789951	1.31657	0.970043	1.15902	1.0866	1.15424	2.17253	1.11067	0.83708	1.35681
DF149-Belfer-480#2	1.11447	1.3057	0.97863	1.10201	0.95791	1.10737	1.02811	2.44586	1.96051	1.12566	1.17831	1.14489	0.671981	0.656552	0.888053	1.79511	0.67162	0.966711	1.13027	1.0083	0.513729	1.04438	0.706519	1.26516	1.1595	0.889548	0.903209	0.519593	0.707912	0.559811	1.06107	0.937763	1.1817	2.13059	0.868869	0.944803	0.880437	0.840581	1.06956	0.772936	1.3687	1.05827	1.16293	1.03729	1.11309	2.04552	1.16653	0.899836	1.28066
DF149-Belfer-480#3	1.04475	1.38695	0.872014	1.16886	0.913685	1.10656	1.01186	2.43329	1.75303	0.999966	1.23102	1.14821	0.708249	0.666014	0.885021	1.6752	0.673407	0.822887	1.17916	0.995289	0.500076	1.04116	0.788053	1.29809	1.09274	0.92549	0.967424	0.597736	0.754845	0.639467	1.00049	0.946432	1.16089	1.98194	0.845195	0.973191	0.912193	0.798182	1.11351	0.770886	1.30746	0.933411	1.13218	1.07065	1.13949	2.22707	1.11884	0.862426	1.38703
DF172-Belfer-317#1	1.07343	1.13572	1.08885	0.546192	0.571321	0.372174	0.751742	0.696874	0.912514	0.584462	1.22454	1.08372	1.00405	0.766957	0.902638	1.05345	0.744606	0.799064	1.03183	1.08212	0.326534	1.10553	1.0606	0.862768	1.07926	1.94912	1.10026	0.494921	1.06652	1.17173	1.07185	0.944989	0.730635	1.18465	5.10116	0.823759	1.14553	0.771049	0.809294	1.11089	1.53046	0.982843	1.00082	1.0242	1.27172	2.39473	1.00345	0.906339	1.04813
DF172-Belfer-317#2	1.41874	1.12944	1.19475	0.488792	0.554369	0.413974	0.730501	0.716755	0.860807	0.588722	1.22639	1.04379	0.97085	0.748722	0.883082	1.00245	0.717722	0.664701	1.0364	1.08301	0.267576	1.02297	1.02478	0.807203	1.07098	1.81312	1.09624	0.500509	1.02497	1.13468	1.03408	0.94014	0.708856	1.16623	5.05713	0.838005	1.10656	0.74293	0.804208	1.06513	1.40923	1.01332	1.73098	1.00976	1.21674	2.23906	1.00874	0.872509	1.02559
DF172-Belfer-317#3	1.14517	1.22143	1.2857	0.549349	0.505246	0.342746	0.644968	0.726592	0.837418	0.535307	1.23204	1.11851	0.945399	0.776715	0.898349	1.01441	0.764036	0.753366	1.0591	1.12103	0.249053	1.07922	1.08402	0.875321	1.13915	1.93836	1.0315	0.52056	1.05657	1.19822	1.03198	0.956405	0.696904	1.15169	5.51674	0.871366	1.07682	0.836518	0.829674	1.05653	1.69535	0.947818	1.09236	1.01378	1.32971	2.09777	1.1084	0.854641	1.09008
DF181-Belfer-597#1	1.16938	1.10497	1.43043	0.831425	0.803323	0.682441	1.01886	0.74211	1.99611	1.1496	1.31964	0.766278	0.512435	0.649373	0.863696	1.80693	1.47089	1.01941	1.08246	1.06313	1.09135	1.12127	0.875663	0.932795	0.998379	0.873211	0.920238	0.338095	1.41516	1.53394	1.15844	1.01461	0.830263	2.44419	0.892857	0.933057	0.913341	0.911299	0.878388	1.10656	0.898307	0.884069	1.20179	1.00331	1.10793	1.63713	0.963169	0.661879	1.00001
DF181-Belfer-597#2	1.09055	1.05228	1.2318	0.814198	0.843756	0.708068	1.01622	0.783536	1.92369	1.168	1.33013	0.780144	0.665642	0.803636	0.907686	1.66253	1.246	0.921904	1.12462	1.04397	1.03294	1.10839	0.947691	0.97151	0.980092	0.892859	0.900976	0.461783	1.45225	1.50988	1.14458	1.06952	0.875653	2.11747	1.01545	0.939336	0.850709	0.916209	0.911606	1.12785	0.930803	0.934267	1.25036	1.01732	1.21038	1.68686	0.955838	0.74308	1.07607
DF181-Belfer-597#3	1.13713	1.08909	1.34441	0.857383	0.85808	0.756988	1.01887	0.802958	2.03894	1.18547	1.32579	0.76339	0.551671	0.667113	0.966339	1.70509	1.42203	0.985272	1.15118	1.06165	1.04968	1.05998	0.92838	0.978824	1.00702	0.857492	0.922024	0.404356	1.43939	1.52658	1.13753	1.02523	0.841182	2.38963	0.904476	0.953297	0.915581	0.845643	0.935875	1.14938	0.916089	0.99374	1.20092	1.05065	1.21445	1.66272	0.874643	0.751325	1.0783
DF216-Belfer-689#1	0.977243	1.14719	1.1476	0.683104	0.664169	0.590142	0.640474	0.813364	1.05631	0.619748	1.03077	0.770748	0.75216	0.981653	0.857374	1.64402	1.27339	0.683422	1.08274	0.947006	0.690848	1.09774	1.34059	1.08855	1.01362	1.29467	1.03692	0.682638	0.870415	0.611652	1.0334	1.02997	0.726367	1.19899	1.78987	1.11494	0.939655	0.904049	0.96529	1.62956	1.23857	0.905614	1.00322	0.947726	1.4814	2.08464	0.914621	0.915855	1.27831
DF216-Belfer-689#2	1.00884	1.18968	1.5819	0.679147	0.577868	0.56251	0.617253	0.776418	1.00009	0.592106	1.07551	0.738465	0.805507	0.456958	0.86014	1.68536	2.0561	0.687222	1.0339	0.980265	0.510414	1.11073	1.36713	1.08703	1.08476	1.33311	1.09075	0.498031	0.864403	0.656803	1.02143	1.02083	0.753036	1.17909	1.86136	1.14959	0.949634	0.927578	1.00118	1.56843	1.27935	0.892563	1.04421	0.989376	1.4585	2.01878	0.972053	0.929718	1.33651
DF216-Belfer-689#3	0.952791	1.17253	1.06848	0.691247	0.688716	0.624156	0.619306	0.77071	0.994535	0.588218	1.05591	0.786956	0.506819	0.96044	0.849972	1.38981	1.60145	0.710377	1.09727	0.922156	0.621574	1.07689	1.35601	1.05306	0.995348	1.284	1.06842	0.651143	0.88385	0.660584	1.01787	1.00638	0.755625	1.23786	1.77785	1.09578	0.886	0.941504	0.990295	1.39657	1.3121	0.903893	1.05748	0.945103	1.38208	2.07289	0.947133	0.960282	1.31882
RPPA dataset across six PDX MODELS in vivo treatment study (Fig 4)
sample	14-3-3-beta-R-V	14-3-3-epsilon-M-C	14-3-3-zeta-R-V	4E-BP1-R-V	4E-BP1_pS65-R-V	4E-BP1_pT37_T46-R-V	53BP1-R-V	A-Raf-R-V	ACC1-R-C	ACC_pS79-R-V	ACVRL1-R-C	ADAR1-M-V	Akt-R-V	Akt_pS473-R-V	Akt_pT308-R-V	AMPKa-R-C	AMPKa_pT172-R-C	Annexin-I-M-V	Annexin-VII-M-V	AR-R-V	ARHI-M-C	ARID1A-R-C	Atg3-R-V	Atg7-R-V	ATM-R-V	ATM_pS1981-R-V	ATP5A-M-C	ATR_pS428-R-C	Aurora-B-R-V	Axl-R-V	b-Actin-R-C	b-Catenin-R-V	b-Catenin_pT41_S45-R-V	B-Raf-R-V	B-Raf_pS445-R-V	B7-H3-R-C	B7-H4-R-C	Bad_pS112-R-V	Bak-R-C	BAP1-M-V	Bax-R-V	Bcl-xL-R-V	Bcl2-M-V	Bcl2A1-R-V	BCL6-R-N	Beclin-G-C	Bid-R-C	Bim-R-V	BRD4-R-V
Belfer InVivo DF216-BD1	0.991586	0.871539	1.16584	0.752754	0.930096	0.509167	0.898339	0.849049	0.691763	0.784747	1.09692	0.964171	0.603143	0.883098	1.02283	0.952468	1.15974	0.925121	0.689261	1.02043	0.958486	1.02895	0.884345	1.16769	1.08357	1.1433	2.55846	1.00954	1.02924	0.686195	0.937551	1.00752	1.01076	0.936143	0.664062	1.77428	1.79245	1.01741	1.06856	1.11528	1.0649	0.950995	1.16728	1.12902	1.00567	1.13497	0.869766	1.04725	0.923038
Belfer InVivo DF216-BD2	0.880749	0.979024	1.10016	0.852528	1.08517	0.611779	0.893557	0.862449	0.770627	0.862224	1.06654	0.986823	0.761285	0.868988	0.932607	1.00414	1.30672	0.864365	0.773253	1.0025	0.93266	1.26862	1.06263	1.27247	1.09796	1.11106	1.18883	0.944667	0.961439	0.815893	0.915943	0.879385	0.955146	0.976737	0.70955	1.57702	1.56886	1.06081	1.08138	1.10202	1.07516	1.01311	1.15117	1.01647	1.38361	1.15377	0.928045	0.965525	1.08642
Belfer InVivo DF216-BD3	0.827237	0.95723	1.09538	0.822773	0.955206	0.604933	0.86406	0.818535	0.722666	0.858737	1.09697	0.910117	0.748484	0.93796	0.942326	0.953635	1.23318	0.904917	0.780985	0.997795	0.95248	1.11688	1.05048	1.22967	1.03819	1.15128	1.90762	0.930968	1.03269	0.779885	1.06261	0.937437	1.02091	0.934831	0.728462	1.68808	1.69008	0.994251	1.0244	1.14263	1.05498	1.03657	1.2467	0.994765	1.21555	1.14542	0.95459	1.01446	0.987281
Belfer InVivo DF216-BD4	0.899038	1.11128	1.16056	0.835733	1.01743	0.546621	0.816442	0.869689	0.745798	0.889737	1.03975	0.969585	0.747659	0.945218	0.887277	1.31872	1.22361	0.8766	0.845973	1.00695	0.959224	1.10036	1.12269	1.29151	1.15085	0.951677	0.988171	0.958188	0.996115	0.876648	0.597664	0.890854	0.960947	0.989235	0.773718	1.41453	1.45457	1.03944	0.978107	1.1403	0.98706	0.996565	1.13314	1.301	1.32846	1.19148	0.939056	0.97	1.00564
Belfer InVivo DF216-BD5	0.899992	1.17803	1.06592	0.800424	0.960317	0.591415	0.816988	0.795227	0.749291	0.859351	1.13507	0.955211	0.743662	0.957199	0.950576	0.953552	1.14043	0.893235	0.876378	0.998953	0.937348	0.987171	1.17001	1.33306	1.04546	1.04024	1.34892	0.97169	1.00529	0.832282	0.969811	0.895198	1.00858	0.94883	0.742242	1.57722	1.63294	0.959814	0.983211	1.07474	1.12142	1.00021	1.23915	0.980538	1.34793	1.16723	0.950667	0.99995	0.955991
Belfer InVivo DF216-BA1	1.09921	0.82292	1.21763	0.825835	0.970629	0.592146	0.966407	0.902238	0.685762	0.782811	1.0899	0.845144	0.821386	0.9178	0.972229	1.00407	1.32914	0.79162	0.433066	1.04755	0.940701	1.31676	0.84908	1.48914	1.46959	1.17876	2.50919	1.12886	1.03603	0.551488	0.853465	0.943906	1.04366	1.00948	0.722474	1.72172	1.74874	0.930886	1.02361	1.24595	1.33723	1.28965	0.88488	0.996044	0.727746	0.897861	1.01249	1.09011	1.02964
Belfer InVivo DF216-BA2	1.06443	0.752265	1.45021	0.810702	0.875164	0.569962	0.944111	0.874887	0.704138	0.857241	1.08301	0.779935	0.88392	0.94557	0.977718	1.02617	1.2396	0.960461	0.508955	0.958301	0.834873	1.33123	0.819672	1.47484	1.30683	1.33463	1.93178	1.10352	1.10514	0.63477	0.966098	1.00849	1.02363	0.851919	0.772428	1.73617	1.8778	0.912449	1.00122	1.19613	1.02331	1.26745	0.850218	1.08252	1.05944	1.02713	0.918369	1.07612	1.06109
Belfer InVivo DF216-BA3	0.568858	0.868762	1.25513	0.785939	1.00912	0.604803	0.888725	0.834441	0.741428	0.857822	1.01796	0.93956	0.761064	0.87094	0.933724	0.962741	1.26089	0.811662	0.702498	0.981138	0.969203	1.21929	1.07034	1.41265	1.24526	1.16999	2.0594	0.924244	1.01417	0.688237	1.04782	0.934961	1.03266	0.887191	0.780988	1.52317	1.57717	0.979592	0.997384	1.19845	1.15289	1.18417	1.1879	0.978052	1.12685	1.10519	0.947986	0.976023	1.01847
Belfer InVivo DF216-BA4	0.986274	0.833613	1.19137	0.848936	0.986021	0.613558	0.89601	0.764727	0.812149	0.89075	1.0788	0.902606	0.860391	0.885609	1.22362	1.00737	1.28194	0.909146	0.642669	0.997071	0.973969	1.27367	0.878072	1.45786	1.35125	1.14893	2.47487	1.00509	1.03427	0.691001	0.909556	0.956793	0.946376	0.946362	0.825741	1.78358	1.84185	0.988969	1.04122	1.21957	1.02754	1.20492	1.10482	1.00737	0.81767	0.85897	0.960625	0.938143	1.0513
Belfer InVivo DF216-BA5	0.917653	1.04328	1.20613	0.837247	0.970501	0.607578	0.869703	0.86835	0.826216	0.908682	0.985148	0.982034	0.911992	0.806766	0.941981	1.03698	1.31715	0.89662	0.714069	0.928095	0.948314	1.20425	1.10616	1.25	1.35603	1.06357	1.29948	0.967875	0.986289	0.797271	0.859281	0.927675	0.89314	0.99784	0.80653	1.67449	1.54031	1.02508	1.0583	1.22425	1.00158	1.27367	1.06226	0.995205	1.27801	1.09556	0.883066	0.84887	1.04567
Belfer InVivo DF216-BG1	0.918203	0.970949	1.06448	0.735906	0.890082	0.561942	0.882873	0.845398	0.552865	0.769075	1.07508	1.0128	0.548617	1.046	0.972912	0.929658	1.1429	0.786892	0.697634	0.9751	0.977795	0.846098	0.934128	1.11696	1.27792	1.14087	1.77007	1.00038	1.07474	0.744967	0.966707	1.01244	0.967829	0.947774	0.663852	1.61279	1.92812	1.25807	0.956341	1.14883	1.00223	1.19195	1.21358	1.02526	1.05862	1.0871	0.887005	0.872208	0.817474
Belfer InVivo DF216-BG2	0.957375	1.15548	1.14524	0.751583	0.929435	0.552184	0.880634	0.8072	0.548542	0.740654	1.03026	1.03158	0.532628	0.997802	0.946541	0.956107	1.14914	0.772531	0.902624	0.996091	0.999309	0.91447	1.19561	1.11463	1.2409	0.908105	1.18521	0.985945	1.0514	0.983423	0.890969	0.989199	1.0201	0.962139	0.643413	1.4403	1.53621	1.28251	1.00751	1.14556	0.989481	1.16927	1.12173	1.01295	1.23596	1.07644	0.88652	0.897503	0.745509
Belfer InVivo DF216-BG3	0.967009	1.13204	1.11058	0.744613	0.925434	0.564138	0.884647	0.813237	0.594353	0.746027	1.08627	0.981975	0.541336	0.959669	0.976345	0.958107	1.16408	0.746507	0.751901	0.986118	1.00786	0.862189	1.15842	1.08314	1.13369	0.972833	1.43846	1.03761	1.03045	0.869045	0.904221	0.952649	1.01881	0.993025	0.649831	1.5189	1.65193	1.23056	1.00155	1.04756	1.00721	1.21451	1.19412	0.994607	1.26256	1.06673	0.910442	0.903806	0.790191
Belfer InVivo DF216-BG4	0.915167	1.16115	1.07248	0.773367	0.934422	0.609821	0.777532	0.910981	0.661567	0.736273	1.04196	0.959544	0.549631	0.84009	0.924537	1.08807	1.22081	0.749636	0.879523	1.02221	0.946181	0.997678	1.10151	1.28583	1.20611	1.04778	1.01247	0.966329	0.998395	0.842949	0.841853	0.895486	1.0342	0.964544	0.769576	1.41585	1.52826	1.15647	0.949137	1.06983	0.94415	1.11854	1.1772	1.03028	1.44066	1.18423	1.01982	0.951847	0.92274
Belfer InVivo DF216-BG5	0.936924	1.24253	1.1787	0.708003	0.89638	0.564274	0.844636	0.875881	0.653003	0.798123	1.01868	0.99736	0.577479	0.952327	0.926343	1.01859	1.15839	0.817059	0.825582	1.02515	0.955803	0.700844	1.13025	1.24322	1.34978	1.04576	1.27076	1.01709	0.975256	0.934084	0.865167	0.980011	1.02526	0.990242	0.754425	1.54094	1.59641	1.22191	0.912184	0.989725	0.995908	1.17966	1.10052	0.995145	1.35495	1.08195	0.900002	0.869966	0.549574
Belfer InVivo DF216-BG1D7	1.08816	0.926812	1.17281	0.79699	0.926892	0.574388	0.848179	0.951903	0.706963	0.791156	1.15114	0.91062	0.759031	1.02592	0.988384	0.939655	1.14924	0.797162	0.540371	1.07322	1.00074	0.875549	0.936193	1.55371	1.34443	1.12472	2.56686	1.10205	0.99412	0.612608	0.956419	0.967885	1.04313	0.96461	0.680919	1.55783	1.82578	1.07904	0.981112	1.11349	1.24924	1.17055	0.99488	0.963209	0.867016	1.17573	1.02014	1.0456	0.927509
Belfer InVivo DF216-BC1	1.03058	0.830987	1.25205	0.785304	0.835932	0.541059	0.901624	0.929238	0.586083	0.771411	1.13491	0.899241	0.554426	1.10522	0.998886	0.977171	1.11632	0.75844	0.605678	0.975269	1.03114	0.913437	0.990184	1.31235	1.5318	1.19107	2.13637	1.12327	1.08087	0.533402	0.989121	1.05509	1.06021	0.892321	0.725539	1.59462	1.92751	1.12778	1.00338	1.12079	1.01738	1.28595	1.00949	1.03856	0.884038	1.04965	0.912967	0.890054	0.967816
Belfer InVivo DF216-BC2	0.57609	0.971761	1.28553	0.728304	0.882467	0.581362	0.886498	0.820133	0.689608	0.843763	1.07066	0.933493	0.618767	1.05337	0.973756	0.950132	1.03999	0.805934	0.773496	0.968155	0.987197	0.720568	1.18692	1.33654	1.31709	1.07591	1.88815	0.967164	0.952056	0.681993	0.980034	1.01811	0.916955	0.9227	0.715883	1.60233	1.69834	1.1287	1.03665	1.03753	1.0636	1.16839	1.12109	1.04657	1.10116	1.09826	0.875424	0.876479	0.787184
Belfer InVivo DF216-BC3	0.936498	0.903301	1.10764	0.740445	0.867774	0.602103	0.836964	0.907355	0.622928	0.741103	1.07935	0.949646	0.537514	1.0109	0.960237	0.961783	1.02399	0.762599	0.655375	1.01401	0.996043	0.78694	1.00823	1.31116	1.38769	1.15099	2.37345	0.988684	1.00298	0.761742	1.02429	0.973901	0.999706	0.962897	0.70571	1.43418	1.63589	1.14144	1.00222	1.12432	0.971905	1.2433	1.20638	0.997168	1.02532	0.572237	0.894503	0.838883	0.879224
Belfer InVivo DF216-BC4	0.961012	1.07742	1.03896	0.788089	0.935217	0.523677	0.916165	0.881912	0.652687	0.788081	1.00617	0.949756	0.536429	1.06151	0.977971	0.983982	1.0871	0.74405	0.741164	0.976773	0.976144	0.764581	1.09667	1.0986	1.29523	1.0753	1.385	0.987144	0.996263	0.794278	1.00317	0.948239	0.918816	1.01989	0.606389	1.60513	1.5791	1.16925	1.13827	1.00423	1.03142	1.16758	1.10672	1.03876	1.44271	1.11569	0.876479	0.876448	0.735637
Belfer InVivo DF216-BC5	0.978073	1.04703	1.1926	0.791631	0.942513	0.551975	0.924161	0.859046	0.648351	0.85198	1.00999	0.964877	0.584228	0.918444	0.999803	0.984488	1.1918	0.797993	0.750128	0.984721	0.964793	0.821349	1.12737	1.20145	1.22729	1.05145	1.62826	0.981437	1.0439	0.800111	0.990026	1.05026	0.968306	0.983848	0.676636	1.55449	1.62782	1.14795	1.0623	1.08103	0.996814	1.38169	1.15537	1.07776	1.21695	0.967159	0.875103	0.835258	0.808178
Belfer InVivo DF216-BC1D7	0.945483	1.15374	1.14227	0.818288	0.923898	0.47679	0.8719	0.8038	0.698229	0.86783	1.06387	0.989592	0.545783	0.991276	0.969883	1.14263	1.21489	0.766897	0.934946	0.980052	1.05574	0.935223	1.15862	1.24076	1.23448	0.936187	1.14037	0.95343	1.00059	0.912799	0.896872	0.961835	0.956615	0.976084	0.755687	1.586	1.51926	1.13459	1.05548	1.0863	0.961761	1.27341	1.07514	1.04447	1.48568	0.957305	0.950148	0.85373	0.913093
Belfer InVivo DF149-BD1	0.953032	1.21552	0.681136	1.22025	1.03133	1.15704	1.0138	1.3971	1.17554	1.31456	1.13224	1.07861	0.967408	0.930779	0.960286	1.02452	1.17042	0.827153	1.23144	0.998052	1.05811	0.424566	1.18142	0.713104	0.809283	0.931867	0.964466	1.02147	1.03942	1.1784	0.935059	0.504458	1.06392	0.973171	1.09271	1.86638	0.433196	0.958465	1.0476	0.903452	1.1113	0.815683	1.22516	0.991318	1.33034	1.05616	1.10289	1.07466	0.956426
Belfer InVivo DF149-BD2	0.956361	1.27363	0.79261	1.30075	1.11159	1.30595	0.973995	1.45196	1.38052	1.43733	1.06074	0.968626	1.38433	0.879157	0.917344	1.1046	1.19598	0.837445	1.17511	1.03136	0.999058	0.558086	1.16618	0.703181	0.828984	0.948523	0.725711	0.973116	1.00418	1.16705	0.92088	0.689349	1.00251	0.965131	1.1853	1.78768	0.394441	0.93281	1.00845	0.99305	1.20847	0.854171	1.17728	1.0417	1.46132	1.18153	1.06715	1.11921	0.966439
Belfer InVivo DF149-BD3	0.951231	1.37126	0.691992	1.09558	1.00125	1.14435	0.92853	1.41201	1.10676	1.14315	1.04259	0.981231	1.0001	0.957767	0.926224	1.03526	1.12594	0.838839	1.29957	1.00876	1.00295	0.394617	1.21062	0.741666	0.802029	0.996908	0.937892	1.00166	1.01474	1.21628	0.968789	0.509421	0.975555	0.945225	1.02462	1.96525	0.436159	0.936081	1.01811	0.859193	1.14202	0.855045	1.21237	0.951246	1.51479	1.11101	1.088	1.08225	0.877043
Belfer InVivo DF149-BD4	0.920759	1.29314	0.865207	1.24801	1.08465	1.13239	1.04041	1.63976	1.42466	1.39925	1.04438	0.948177	1.39973	1.03428	0.927981	0.999385	1.11315	0.806055	1.14492	1.06638	0.957064	0.518211	1.15171	0.854383	0.95881	0.975195	0.609399	0.95629	0.953031	1.12957	0.886714	0.617981	1.01677	0.986898	1.18071	1.62247	0.484	0.925343	1.01907	1.01299	1.19822	0.870178	1.15662	1.00243	1.36909	1.22123	1.04816	1.03645	0.99646
Belfer InVivo DF149-BD5	0.916716	1.26816	0.709562	1.17838	1.01153	1.11115	1.02498	1.41622	1.19951	1.30787	1.06994	0.979683	1.03784	1.06009	0.966776	1.07007	1.11063	0.857536	1.12875	1.00986	0.952384	0.483601	1.19511	0.767176	0.955594	1.05453	0.72158	0.995267	0.979819	1.20362	0.911747	0.594472	0.984188	0.978088	1.18181	1.79297	0.421225	0.925671	1.04326	0.570725	1.08039	0.846481	1.10636	1.03824	1.45169	1.09526	1.09445	1.07791	1.0259
Belfer InVivo DF149-BA1	1.09849	1.06404	0.766527	1.06096	0.997676	0.961859	1.06945	1.64655	1.36791	1.3585	1.05525	0.950683	1.09276	0.951533	1.01297	1.0403	1.21093	0.757463	0.978387	1.09273	1.01038	0.513559	0.947881	0.822215	1.14891	1.02757	1.22473	1.11967	1.01221	1.10332	0.975047	0.455139	1.03962	0.979177	1.07831	1.8015	0.327162	0.875706	1.02063	0.936366	1.31655	0.849566	1.05276	1.04839	0.800973	0.988863	1.13574	1.22173	1.05436
Belfer InVivo DF149-BA2	1.06992	0.928045	0.956686	1.31279	0.998563	1.14379	1.0048	1.85378	1.49255	1.53137	1.21526	0.742776	1.51668	0.94034	0.914746	1.03871	1.24478	0.778047	0.832568	1.06103	0.885968	0.593231	0.836409	0.969825	1.30704	1.2637	0.784691	1.03317	1.02007	0.902818	1.14671	0.592797	1.07223	0.948548	1.34493	1.63932	0.264099	0.940098	1.02286	0.876604	1.20455	0.871759	0.898702	1.16774	0.693809	0.781664	1.08236	1.14776	1.30199
Belfer InVivo DF149-BA3	0.654563	1.16156	0.758652	1.16803	0.927523	0.946426	1.01047	1.46376	1.4282	1.45004	1.04691	0.978532	1.10542	0.858374	0.955518	1.00332	1.18187	0.81312	1.15094	0.99322	1.03414	0.482259	1.16729	0.83344	1.01443	1.04347	1.13478	0.976852	0.946754	1.05408	0.907774	0.546732	0.98144	0.913368	1.21408	1.82584	0.402758	0.911575	1.00803	0.933721	1.0227	0.843633	1.18169	1.04001	1.10501	1.08186	1.00021	1.07659	1.03603
Belfer InVivo DF149-BA4	0.994598	1.10954	0.885666	1.25208	1.00013	1.32223	0.944357	1.56711	1.4908	1.44945	1.07084	0.943418	1.44171	0.855829	0.951426	1.04678	1.22223	0.930637	1.06177	0.996108	1.0249	0.516545	0.915502	0.885963	1.11324	1.13102	1.31104	0.975344	1.0149	1.02843	1.06424	0.629696	1.01954	1.01075	1.35956	1.76272	0.296815	0.95998	0.994627	0.970298	0.987281	0.852903	1.12239	1.03447	0.90379	1.39788	1.04054	0.959341	1.01256
Belfer InVivo DF149-BG1	0.890301	1.20724	0.733917	1.19591	1.01948	0.901906	1.14071	1.30278	1.19125	1.35144	1.17392	1.03467	0.95747	0.95444	0.933404	1.00566	1.14814	0.882756	1.22136	1.00311	0.997686	0.615737	1.18376	0.767322	1.06704	1.12008	0.850964	0.994927	1.04637	0.838034	1.09651	0.612	1.03711	0.990925	1.16074	1.74415	0.492061	0.94416	1.03103	1.05421	1.28075	0.872112	1.18705	1.06534	1.45248	0.981696	1.04785	1.02643	1.15826
Belfer InVivo DF149-BG2	0.916177	1.07674	0.720773	1.16222	0.936831	1.10333	1.11865	1.35021	1.22891	1.32901	1.0274	1.02603	1.05969	1.00378	0.974611	0.9666	1.08779	0.920435	1.10998	1.00305	1.00531	0.537975	1.04908	0.742733	1.09972	1.07242	1.08676	1.01845	1.06773	1.18009	0.973442	0.598629	1.08621	0.927639	1.1566	1.78725	0.352852	0.916542	0.977468	1.04964	1.00451	0.809094	1.17915	1.06546	1.04504	0.975987	1.01483	0.875732	1.15335
Belfer InVivo DF149-BG3	0.941371	1.25044	0.770385	1.23153	0.97861	1.11226	1.18551	1.52411	1.33196	1.44895	1.1486	1.07632	1.38084	0.927631	0.900529	0.960489	1.15812	0.834498	1.16365	1.024	0.997778	0.669348	1.11971	0.744657	1.00977	0.896423	0.629211	0.976341	1.02271	0.855819	0.705123	0.606983	1.00006	1.02988	1.27534	1.58681	0.409783	0.933577	0.992658	1.10952	1.0462	0.784552	1.16337	0.948259	1.35651	1.27041	1.05563	0.978494	1.22805
Belfer InVivo DF149-BG4	0.88638	1.18338	0.772483	1.22049	1.05332	1.17854	1.08532	1.59629	1.27366	1.44295	1.15301	1.02481	0.929541	0.913059	0.944487	0.989545	1.11365	0.855444	1.13454	1.00109	0.981696	0.625799	1.08893	0.778448	0.991235	1.03574	0.965074	1.00245	1.0068	1.46394	0.983735	0.631082	1.0541	0.933247	1.1481	1.65483	0.439144	0.895442	1.00162	1.06344	1.18424	0.824679	1.19937	1.03198	1.30288	1.21982	1.02563	0.97221	1.20006
Belfer InVivo DF149-BG5	0.944629	1.2696	0.741081	1.2184	0.905768	1.00074	1.13825	1.51093	1.39738	1.46681	1.12151	1.03346	1.04937	0.939146	0.940949	0.95205	1.16769	0.849247	1.1727	1.01765	1.02356	0.744525	1.16733	0.757642	1.02233	0.976418	0.635592	1.02255	1.04402	1.17674	0.905599	0.655508	1.00538	0.965593	1.24579	1.61571	0.385957	0.916299	0.978215	1.09478	1.04483	0.812795	1.18957	0.983888	1.48632	1.08041	1.0603	0.938657	1.1559
Belfer InVivo DF149-BG1D7	0.931282	1.20983	0.914941	1.30322	0.993192	1.27482	1.10658	1.66193	1.31757	1.42219	0.968279	0.961533	1.58179	0.909015	0.941227	1.06042	1.13274	0.930306	1.09778	0.980052	0.984821	0.71107	1.10417	0.831711	0.988597	1.0027	0.893584	1.02941	0.975669	1.12586	0.815973	0.782282	0.943347	0.966027	1.27952	1.66798	0.347425	0.940017	0.948988	1.15373	1.05713	0.855124	1.13844	1.05248	1.02954	1.14349	1.07886	0.945734	1.13309
Belfer InVivo DF149-BG2D7	0.949318	1.28006	0.858665	1.17786	0.968126	1.03821	1.10635	1.72991	1.43524	1.48804	1.03249	0.973925	1.17915	1.03354	0.963996	1.03617	1.21929	0.849487	1.14575	1.03285	0.999999	0.574728	1.15099	0.780423	0.978779	1.0015	0.628635	0.958991	0.968936	1.10036	0.867277	0.671481	0.92867	1.00213	1.2413	1.77845	0.392128	0.955712	1.04357	1.07139	1.07233	0.849051	1.09926	0.99849	1.30564	1.278	1.06512	0.942227	1.05896
Belfer InVivo DF149-BC1	1.11174	0.996866	0.883001	1.2239	1.05625	1.1407	1.20244	1.85439	1.62016	1.4775	1.00517	0.8406	1.3129	0.916201	0.980468	0.957662	1.16302	0.741312	0.883047	1.06319	1.00032	0.664118	0.877276	0.967704	1.2159	0.980232	1.24699	1.11486	1.03431	1.06689	1.13872	0.615057	1.00463	0.985256	1.28104	1.75142	0.283614	0.901535	1.02911	0.981272	1.25931	0.815968	0.940198	0.963389	0.510622	0.894256	1.1398	1.15912	1.29124
Belfer InVivo DF149-BC2	1.10348	0.977865	0.996557	1.26363	0.942291	1.33883	1.01668	1.7798	1.36022	1.4344	1.15216	0.842926	1.5943	0.956235	0.936495	0.986732	1.02024	0.896768	1.12539	0.937385	0.97048	0.599728	0.957639	1.06438	1.27494	1.0996	0.922066	1.08118	1.03914	1.23325	1.16816	0.603866	1.05747	0.902083	1.3908	1.60181	0.267403	0.870576	0.967956	0.972735	1.01971	0.846867	0.987209	1.04079	0.872275	1.01318	1.0683	1.00631	1.25261
Belfer InVivo DF149-BC3	0.811572	1.13959	0.888838	1.22943	0.862118	0.75552	1.12343	1.73844	1.4484	1.59595	1.00994	0.979869	1.45653	0.868921	0.910043	0.942851	0.993517	0.783014	1.04133	1.0437	1.02547	0.733444	1.09468	0.990449	1.44565	1.0588	1.04833	0.981559	1.03149	1.3244	0.900185	0.585103	0.981009	0.939842	1.34455	1.5814	0.372126	0.949864	0.970086	1.13951	1.00916	0.792357	1.2034	0.983758	1.03007	1.19604	1.02676	1.00459	1.47677
Belfer InVivo DF149-BC4	0.960268	1.04372	0.820469	1.21994	1.00143	1.07989	1.03155	1.61254	1.37108	1.40407	1.1257	0.967286	1.32805	1.00741	0.968275	0.942376	1.04425	0.829982	1.01402	1.04444	1.00781	0.613653	1.16391	0.918032	1.32562	1.10943	1.12522	1.01408	1.0759	1.3402	1.19085	0.584618	1.04914	1.02295	1.24757	1.53013	0.296254	0.958541	1.04902	1.12363	1.15578	0.828201	1.26884	1.0611	0.892897	1.01865	1.0233	1.01837	1.3881
Belfer InVivo DF149-BC5	0.991031	1.18393	0.840708	1.32534	0.943883	0.74751	1.25263	1.69786	1.68166	1.84777	0.976864	0.998218	1.24516	0.87085	0.890643	0.991687	1.13961	0.760772	1.11786	0.99508	1.01089	0.780687	1.13659	0.733001	1.39124	0.997468	0.811469	0.991203	0.984942	1.16025	0.861875	0.505792	0.927611	1.04123	1.31219	1.54956	0.380079	0.983242	0.987148	1.08653	1.06522	0.812929	1.16083	0.962691	1.20839	0.991147	0.975919	0.983986	1.63819
Belfer InVivo DF149-BC1D7	0.900047	1.09257	0.714403	1.18263	1.00592	1.08714	0.994053	1.47998	1.268	1.32889	1.03392	1.04715	1.09126	0.994516	0.95216	0.970344	1.10694	0.824907	1.14322	0.957726	1.04979	0.400798	1.08426	0.72851	0.986879	0.988286	1.14159	1.01903	1.03532	1.087	0.963232	0.544709	1.00716	0.976607	1.08288	1.80146	0.381108	0.943803	1.03172	0.967736	1.01591	0.866427	1.26094	1.01783	1.05753	1.01503	1.0378	0.932212	1.03563
Belfer InVivo DF149-BC2D7	0.985985	1.34224	0.73783	1.18449	0.945414	1.02184	1.12681	1.49038	1.30725	1.47133	1.05285	1.09641	1.18069	1.05349	0.934004	0.989806	1.18585	0.832692	1.27258	1.01288	1.11717	0.470562	1.22486	0.800319	1.03544	0.94126	0.821354	1.00049	1.03424	1.19874	0.89432	0.568219	1.06247	0.976101	1.21998	1.84311	0.431973	0.961703	1.0012	1.01579	1.05761	0.881335	1.19251	1.02697	1.54443	1.12763	0.99398	0.95737	1.04159
Belfer InVivo DF83-BD1	1.04667	1.19453	0.648502	0.700488	0.982524	1.05494	1.29943	1.00349	0.770023	0.781556	0.983716	1.17191	0.664801	0.887464	0.988126	0.885497	0.754682	2.29162	1.34401	1.02966	1.0104	0.391928	1.0952	0.934758	1.2538	0.962342	0.841903	1.04344	0.952747	1.65926	1.55601	1.38933	1.20793	1.0528	0.876788	0.682814	2.394	0.98003	1.01825	1.07669	1.13688	0.988382	0.936225	1.12412	1.1554	1.07278	1.01231	0.823772	0.757371
Belfer InVivo DF83-BD2	0.959307	1.27702	0.752387	0.75928	0.873659	0.861964	1.37946	0.891068	0.740136	0.817375	1.04481	1.08711	0.645456	0.871424	0.950456	0.942327	1.09506	2.98572	1.47274	1.02822	1.08346	0.355057	1.22412	1.05679	1.16329	0.963745	0.705042	0.983562	0.954545	1.74088	1.3049	1.36218	1.28672	1.00071	1.01395	0.678376	3.06823	0.92225	0.94993	1.04901	1.18495	0.868363	1.0862	0.991229	1.43466	1.10297	1.11462	0.965135	0.90604
Belfer InVivo DF83-BD3	0.975993	1.1879	0.797228	0.792629	0.975063	1.08847	1.42846	0.942795	0.896856	0.864118	0.97555	1.02863	0.935031	0.92633	0.99502	0.954168	1.00951	2.98631	1.38877	1.00661	1.01133	0.423609	1.12079	1.04861	1.19388	0.962939	0.703559	1.00667	0.950157	1.98443	1.31359	1.51072	1.30486	1.01677	1.09249	0.659542	2.93092	0.974989	0.973733	1.06851	1.25047	0.922411	0.990551	0.994538	1.19151	1.05184	1.19686	0.983962	0.960992
Belfer InVivo DF83-BD4	0.976074	1.15373	0.922411	0.79468	0.991334	1.03847	1.30878	1.01254	0.955126	0.977112	1.00915	1.03273	0.994445	0.921694	0.998319	1.08481	1.16769	3.21336	1.33469	1.01168	1.00092	0.328948	1.07709	1.35225	1.33124	0.97796	0.590624	0.957411	0.898837	1.5853	1.35158	1.35094	1.23483	1.04642	1.17225	0.722032	2.28013	1.00213	1.01514	1.0371	1.29912	0.945317	1.00714	1.01096	1.18444	1.12069	1.14053	0.926075	0.912452
Belfer InVivo DF83-BD5	1.02331	1.24138	0.825792	0.788331	0.926766	0.903746	1.15278	0.86089	0.981995	0.913375	1.02029	1.0051	1.03472	0.923084	1.01583	0.958758	1.10272	2.42527	1.35323	1.05151	0.984362	0.237826	1.13137	1.21225	1.40285	1.18084	0.670193	0.99148	0.901713	1.45623	1.51513	1.13045	1.18238	0.998651	1.13022	0.675718	2.32415	0.967669	0.975757	0.877133	1.15026	0.90357	0.994762	1.07816	1.10965	1.00014	1.06791	0.846868	0.697031
Belfer InVivo DF83-BA1	1.12581	0.958378	0.933622	0.797536	0.982634	0.961392	1.38608	1.02734	0.931727	0.871523	0.977543	0.948484	0.932755	0.822505	1.00254	0.927428	1.0082	2.48071	1.1664	1.1255	1.01737	0.398496	0.937833	0.996295	1.48536	0.989451	1.00124	1.08997	0.955933	1.75025	1.43773	1.14058	1.16006	1.01616	1.12197	0.608345	3.80375	0.870668	0.976827	0.999786	1.4105	0.901649	0.872894	0.993874	0.588657	0.953053	1.21973	1.29142	0.96434
Belfer InVivo DF83-BA2	1.12638	1.04821	0.910976	0.822813	0.875345	0.926472	1.21267	1.09286	0.900862	0.862376	1.08109	0.909543	1.0064	0.869633	1.0056	0.989865	1.01	2.34674	1.2154	1.01336	1.12226	0.346996	0.884046	1.2602	1.64478	1.11571	0.887997	1.15968	0.836015	1.51016	1.551	1.22084	1.2581	0.965136	1.18239	0.532076	3.83162	0.865415	0.948074	0.942741	1.13169	0.914122	0.898424	1.05749	0.6466	0.854502	1.01223	1.09354	0.907586
Belfer InVivo DF83-BA3	1.02814	1.07172	0.736305	0.698431	0.876411	0.938477	1.36147	1.07951	0.749635	0.818093	0.976202	1.08715	0.654668	0.773023	0.951091	0.923817	0.93452	2.36038	1.27645	1.00852	1.0388	0.386701	1.12644	1.03445	1.38472	1.0428	1.01063	0.967626	0.932352	1.55722	1.42188	1.40118	1.1586	1.02784	1.02584	0.616026	3.21433	0.943496	0.999006	1.04735	1.09868	0.873617	1.08528	1.08577	1.1047	1.09411	1.05049	0.977995	0.817094
Belfer InVivo DF83-BA4	0.994531	1.09227	0.740036	0.735567	0.899797	0.945944	1.33641	1.09581	0.805054	0.832373	0.974908	1.06239	0.712597	0.842606	0.996989	0.961151	1.04271	2.59494	1.20059	0.996166	1.05005	0.315067	1.07124	1.06311	1.35364	0.995328	1.04128	0.952141	0.90219	1.44246	1.46918	1.20893	1.16331	1.0514	1.04696	0.587155	3.26776	0.93284	1.03239	1.04362	1.05181	0.853382	1.04501	1.05561	1.09123	0.971905	0.997586	1.0071	0.837212
Belfer InVivo DF83-BA5	1.0802	1.17528	0.71615	0.772216	0.969978	0.918514	1.15344	0.989158	0.868754	0.86446	0.957579	1.10115	0.792854	0.794052	0.978419	0.948569	0.959371	3.26144	1.5206	1.00682	1.06375	0.241911	1.06515	0.864214	1.42282	0.981352	0.864548	1.04111	0.900602	1.34412	1.55073	1.35801	1.13154	1.09759	1.04706	0.775549	2.30999	0.952839	0.993266	0.871008	1.11822	0.927368	0.979639	1.10396	1.11765	0.990341	1.02086	0.954324	0.701289
Belfer InVivo DF83-BG1	1.00081	1.07147	0.751628	0.832136	0.950303	0.966457	1.37069	0.988712	0.84608	0.792615	0.920561	1.15625	0.852134	0.839927	0.964859	0.914094	0.824849	3.52662	1.37371	0.94513	1.10225	0.307375	1.02741	1.0336	1.53424	0.876383	0.861491	1.0244	0.946141	1.7723	1.4288	1.35237	1.16671	1.06888	1.06014	0.645422	2.34426	1.00633	0.994842	1.16416	1.09204	0.877389	0.945074	1.0262	0.964181	1.0724	1.08299	0.763106	0.962113
Belfer InVivo DF83-BG2	1.07753	1.17089	0.601481	0.734099	0.716665	0.805221	1.47332	0.921631	0.655904	0.745259	1.00388	1.18118	0.744931	0.912325	0.932154	0.857722	0.814722	2.97024	1.6094	1.06776	1.10619	0.22098	1.10552	0.96627	1.59958	0.975586	0.711217	0.994103	0.924317	1.54007	1.24179	1.61753	1.13301	1.12277	0.909326	0.673117	2.41048	0.961306	0.976169	1.04059	1.18389	0.967376	0.869791	1.07397	1.20579	0.917121	1.03803	0.807276	0.761901
Belfer InVivo DF83-BG3	1.08089	1.23807	0.759783	0.87626	0.944772	0.969899	1.43733	0.931866	0.794617	0.842067	0.986818	1.14073	0.653345	1.03952	0.99969	1.09022	1.17584	3.00125	1.46457	1.01498	0.986766	0.292469	1.13319	0.91716	1.44744	0.929489	0.777044	1.05541	0.938973	1.81853	1.18259	1.30975	1.19055	1.07324	1.08499	0.651799	2.49305	0.968816	0.990565	1.02701	1.12854	0.903536	0.97193	1.11932	1.19168	0.979304	1.03538	0.966393	0.909776
Belfer InVivo DF83-BG4	1.08646	1.20178	0.747631	0.869214	0.904057	0.880473	1.5293	0.914254	0.723563	0.828253	0.943698	1.1237	0.695362	0.861232	0.943225	1.02811	1.06802	3.44845	1.40912	1.04986	1.02321	0.283559	1.06347	1.0088	1.28585	1.01759	0.632685	0.959508	0.839684	1.66174	1.18094	1.51287	1.11034	1.08333	1.07423	0.68632	2.3734	1.01028	1.02753	0.937647	1.16226	0.978178	1.00241	1.17093	1.08824	1.08257	0.995779	0.870804	0.80159
Belfer InVivo DF83-BG5	1.02549	1.14241	0.801975	0.880377	0.948338	1.00268	1.39695	0.923239	0.940924	0.87155	0.960113	1.10053	0.938949	0.804673	0.950343	0.996518	1.08465	3.11261	1.32489	1.02735	1.02992	0.3277	1.06375	1.13832	1.58649	0.919979	0.671321	1.01306	0.88425	1.34252	1.23135	1.32287	1.12389	1.04951	1.12625	0.610394	2.17829	1.00389	0.962298	0.992728	1.11833	0.933877	0.967806	1.05277	1.02661	1.09156	1.06555	0.841834	1.03547
Belfer InVivo DF83-BG1D7	1.06283	1.17282	0.774136	0.822689	0.908546	0.966161	1.38694	0.939401	0.876232	0.909592	0.974166	1.07148	0.872316	0.899173	0.965903	1.02425	1.11815	3.39037	1.38306	1.0358	1.0052	0.260428	1.0284	1.00944	1.78129	0.995344	0.549288	0.980148	0.861552	1.4109	1.15867	1.42661	1.1602	1.05752	1.22864	0.687058	2.08701	0.98566	0.972125	0.955299	1.20252	0.985499	0.971851	1.16792	0.993104	1.08849	1.0479	0.807101	0.678948
Belfer InVivo DF83-BG2D7	1.02134	1.1644	0.797283	0.840684	0.913094	0.914083	1.34435	0.857383	0.817753	0.833494	1.00034	1.01297	0.956942	0.947312	1.03768	1.02178	1.20171	3.06394	1.39993	1.05098	0.951084	0.22319	1.04457	1.12494	1.62436	1.01801	0.626697	1.05485	0.920549	1.44084	1.32381	1.25121	1.17574	1.00701	1.0746	0.633858	2.25359	0.956643	0.970525	0.901809	1.14614	0.905618	1.04497	1.06629	1.11111	0.947848	1.06044	0.903412	0.768076
Belfer InVivo DF83-BC1	1.20455	0.910552	0.649413	0.705186	1.00153	0.776479	1.39085	0.81401	0.693258	0.751486	0.914119	1.0771	0.72571	0.856059	1.03903	0.985201	0.858237	2.95388	1.34272	1.2065	1.37475	0.261697	1.02052	1.06877	1.47799	1.0047	1.02358	1.16291	0.834393	1.69509	1.18274	1.39446	1.15826	1.03127	0.927924	0.580253	2.84062	0.893639	0.96399	0.905242	1.28799	0.911136	0.827537	1.05696	0.737582	0.958038	1.00853	1.0218	0.750463
Belfer InVivo DF83-BC2	1.2087	0.994257	0.87462	0.825564	0.889688	0.796846	1.28982	1.02923	0.911148	0.866942	0.961886	1.00073	0.735334	0.919452	0.981632	0.983952	1.05976	2.92432	1.16695	1.00653	1.13916	0.267336	0.910524	1.16515	1.60346	1.00398	0.979431	1.13929	0.996421	1.62592	1.2967	1.36034	1.15229	1.00356	1.08819	0.590657	3.78484	0.935515	0.89136	0.896058	1.10809	0.876166	0.934856	1.02665	0.711245	0.952405	1.01976	0.922394	0.830319
Belfer InVivo DF83-BC3	1.23901	1.07206	0.675001	0.623626	0.732601	0.716692	1.518	1.06855	0.819853	0.85248	0.887588	1.10562	0.72689	0.630414	0.914286	1.02013	1.00092	3.03801	1.45596	1.09535	1.09837	0.257091	1.01961	0.955906	1.64927	0.979807	1.0284	1.10396	0.800123	1.5631	1.22703	1.52434	1.16102	1.1073	1.07841	0.574897	3.03037	0.9847	0.92112	0.887605	1.07461	0.838643	1.07907	1.12179	1.21001	0.768034	0.976419	0.792615	0.789542
Belfer InVivo DF83-BC4	1.09836	1.09236	0.630563	0.722297	0.851168	0.82741	1.61869	1.09922	0.756456	0.749642	0.961764	1.17325	0.567913	0.796761	0.98143	0.960696	0.794732	2.91573	0.51492	1.0726	1.09001	0.393201	1.01923	0.991057	1.43531	1.0091	1.09605	0.929989	0.949	1.61829	1.28241	1.80497	1.19786	0.876599	0.896961	0.495657	2.32175	0.994798	0.984229	1.05085	0.950362	0.898774	1.01956	1.16718	0.991892	0.86569	1.04941	0.842337	0.829273
Belfer InVivo DF83-BC5	1.09416	1.19493	0.692443	0.682284	0.900102	0.842387	1.29709	0.943927	0.730532	0.81528	0.901572	1.16727	0.634056	0.79841	0.970767	0.916506	0.97309	3.17417	1.41145	0.965225	1.11568	0.258597	1.06577	0.855204	1.43319	0.902385	0.842166	1.05403	0.884616	1.42043	1.31744	1.34139	1.20049	1.03502	0.992041	0.963577	2.72184	0.890979	0.967087	0.908308	1.03926	0.866818	1.03499	1.0333	1.21596	0.96276	1.02938	0.820515	0.867504
Belfer InVivo DF83-BC1D7	1.12898	1.09904	0.754374	0.807634	0.885282	0.946625	1.48372	0.981793	0.760967	0.795617	0.841723	1.14371	0.675935	0.880883	1.00654	0.942041	0.943159	3.76773	1.33273	1.03287	1.06416	0.254705	1.00511	0.932388	1.76993	0.862642	0.914683	1.05843	0.938248	1.50427	1.24086	1.70214	1.08269	1.09825	0.997041	0.59038	2.22598	0.942431	1.00823	1.0799	1.0551	0.928806	0.879325	1.1468	1.07694	0.98341	1.00556	0.737975	0.816717
Belfer InVivo DF83-BC2D7	1.23774	1.18017	0.614505	0.762115	0.786638	0.792803	1.48406	0.954511	0.655375	0.711887	0.906429	1.32133	0.714773	0.986576	0.955317	0.956647	0.914793	4.35841	1.43572	1.0891	1.07011	0.229143	1.06759	0.863073	1.9988	0.940675	0.643736	1.06811	0.925098	1.52087	1.19028	1.60547	1.1194	1.12954	0.914815	0.610984	1.88865	0.896512	0.956786	1.0218	1.1412	0.888765	0.931617	0.901838	0.937196	1.11836	0.987166	0.810344	0.780846
Belfer InVivo DF106-BD1	1.09637	1.06741	1.13186	1.02671	1.01156	1.23368	0.84258	0.759236	1.25441	1.24982	0.909367	1.31766	0.491498	1.04508	1.02171	0.87051	0.890778	0.732743	1.11317	1.06641	0.971142	1.1381	1.2209	1.17564	0.56126	0.935322	1.50279	1.04023	1.10307	1.61943	0.92501	0.783465	1.09475	0.920952	1.01456	1.14253	0.714028	0.881874	1.18747	1.03323	1.16143	0.963502	1.26881	0.904394	1.59593	1.22878	0.828977	1.29362	1.14587
Belfer InVivo DF106-BD2	1.15767	1.16562	1.19531	0.776766	0.864714	0.85604	0.947007	0.806727	1.18986	1.19235	0.896075	1.30442	0.510432	0.874222	0.93141	0.964556	1.0394	0.912567	1.18234	1.05153	0.943703	1.20294	1.2255	1.14005	0.534178	1.0016	0.99043	1.01574	1.06892	0.887973	0.819423	0.862937	1.00953	1.03248	1.10008	1.22546	0.471344	0.878601	1.04431	0.971336	1.01596	0.99535	1.15329	1.02889	1.60915	0.94816	0.771506	1.47163	1.04623
Belfer InVivo DF106-BD3	1.11736	1.14488	1.30764	0.965274	0.994515	1.13925	0.928542	0.85729	1.26942	1.1695	0.931744	1.15995	0.578741	0.940071	1.01632	0.877239	0.881534	1.17413	1.04949	1.12022	0.895781	1.07769	1.16359	1.30472	0.62513	0.905922	1.47315	1.01348	1.00926	1.79306	0.947724	1.01115	1.05129	0.976534	1.13972	0.924717	0.696262	0.906838	1.08413	1.05636	1.10441	0.991735	1.15408	0.999761	1.43467	1.06831	0.850717	1.40296	1.1655
Belfer InVivo DF106-BD4	1.06461	1.14382	1.10414	0.801844	0.88457	0.904454	1.02128	0.839548	0.994838	1.0652	0.880905	1.22669	0.449303	0.874168	0.993335	0.991119	1.04763	0.757053	0.997254	1.09771	0.99419	1.2239	1.12503	1.01932	0.653977	0.906745	0.906866	1.00009	1.02157	1.01648	0.780732	1.15188	0.975423	0.996793	0.985158	1.02441	0.59653	0.995265	1.12706	1.12711	1.00673	1.0796	1.13799	0.988997	1.44945	1.04388	0.812953	1.51644	1.00809
Belfer InVivo DF106-BD5	1.10758	1.143	1.07829	0.847761	0.904476	0.963198	1.10914	0.822068	0.947834	0.864186	0.866973	1.17654	0.360649	0.91692	0.955044	0.877778	0.884826	0.782464	0.861039	1.08428	1.00002	1.34443	1.04807	1.02134	0.667235	0.898414	1.17503	1.02562	1.11288	1.31494	0.852492	1.46112	0.93164	1.03204	0.947821	0.839283	0.594997	1.00004	1.07096	1.23309	0.984745	1.10667	1.11942	0.973009	1.47019	1.04219	0.800981	1.39992	0.949222
Belfer InVivo DF106-BA1	1.2542	0.730848	1.32162	0.864626	0.95937	0.88224	1.00051	0.665066	1.02471	0.996367	0.999448	0.928454	0.675371	0.857972	0.993298	0.881516	0.901333	0.852791	0.823672	1.09107	1.05674	0.940917	0.805541	1.13752	0.783283	1.06811	2.0475	1.15264	1.09518	1.11513	0.894384	1.09253	1.01393	1.04974	1.05605	0.833227	0.448961	0.919403	1.04014	1.10553	1.19318	1.25638	0.818697	0.988818	0.630413	0.938891	0.897399	1.76969	0.998278
Belfer InVivo DF106-BA2	1.18981	0.623946	1.42438	0.902082	0.94346	0.800413	0.864414	0.855795	1.16641	1.16518	1.30403	0.88914	0.645799	1.04663	1.0192	1.01769	1.04192	1.06033	0.847427	1.04042	0.960139	0.740184	0.827662	1.19222	0.656174	1.16962	1.68065	1.11875	1.18056	0.74641	0.959489	0.812625	1.17353	0.996862	1.11973	0.886443	0.389843	0.951947	1.09441	0.812192	1.21376	1.23767	0.8867	1.07627	0.805617	0.755402	0.891503	1.52915	1.02649
Belfer InVivo DF106-BA3	1.17992	0.902525	1.19824	0.800894	0.902423	0.762493	0.8926	0.870179	0.995967	1.05781	1.07815	1.13679	0.516836	0.846282	0.934116	0.948462	0.957858	1.16559	1.04211	0.953576	1.01963	0.821283	1.05581	1.04122	0.591503	1.0844	2.22058	1.04968	1.01015	0.965121	0.882605	0.922936	1.10703	1.02199	1.06932	0.95149	0.617844	0.907496	1.05349	0.988791	1.0398	1.1543	1.10915	1.03185	1.23149	0.974897	0.869997	1.56978	1.03098
Belfer InVivo DF106-BA4	1.07148	0.916705	1.23081	0.844957	0.8981	0.771025	0.886233	0.832239	1.02594	1.10589	1.13402	1.08686	0.564263	0.933338	0.984798	0.855741	0.922194	1.22496	0.960976	0.980431	0.993519	0.78978	1.01101	1.17672	0.59676	1.10479	2.39581	1.0425	1.0381	1.00833	0.937778	0.836842	1.10655	1.01954	1.06289	0.940479	0.522045	0.886492	1.10097	1.01282	1.02986	1.15481	1.16671	1.02227	1.07302	0.928919	0.879561	1.47851	0.989033
Belfer InVivo DF106-BA5	1.07813	1.05354	1.13702	0.888647	0.929244	0.838126	0.881939	0.868803	0.926508	1.06198	1.03784	1.1062	0.543051	0.86859	0.956986	0.864298	1.00011	1.12772	1.15031	0.929418	1.01976	0.655043	1.11594	1.01108	0.669564	0.968545	1.42642	1.00811	1.00866	0.939983	0.880262	0.826844	1.01222	1.03205	1.01643	1.02679	0.676375	0.915447	1.18194	1.00186	1.06568	1.19837	1.16569	0.987083	1.31343	0.931923	0.910044	1.39384	0.920733
Belfer InVivo DF106-BG1	1.0699	0.982786	1.21188	0.93774	0.916965	0.766027	0.722438	0.799383	1.03591	1.00545	1.02656	1.08878	0.63642	1.03759	0.971995	0.884928	0.806442	1.01026	1.12546	0.976666	0.992048	0.495164	1.09843	1.01308	0.627896	1.03118	1.38056	1.02636	1.01572	0.908163	0.960375	0.589105	1.1293	1.00001	0.954271	1.18357	0.515224	0.89727	1.16074	0.925548	1.23832	1.17733	1.17088	1.04738	1.38844	1.03709	0.857596	1.46785	0.944596
Belfer InVivo DF106-BG2	1.04528	1.1362	1.16026	0.872041	0.899158	0.690886	0.686482	0.830588	0.985513	1.10072	0.980471	1.17586	0.580946	1.02204	0.912838	0.889568	0.938274	1.14247	1.22673	1.03436	1.01749	0.471985	1.22146	0.989173	0.585494	1.02103	1.04394	1.03213	0.996103	0.94389	0.869269	0.559161	1.11031	1.00477	0.949723	1.21999	0.563967	0.896839	1.01175	0.818576	1.11321	1.22437	1.14281	0.971166	1.58735	0.976538	0.876026	1.53691	0.846272
Belfer InVivo DF106-BG3	1.07676	1.06844	1.1893	0.884627	0.93818	0.856001	0.931927	0.902721	1.01773	0.902946	0.92343	1.20307	0.542237	0.928224	0.990925	0.871354	0.827853	1.80418	1.16268	1.01872	0.986521	0.758635	1.04538	0.861017	0.66511	0.953964	1.14956	1.00077	0.951719	1.26814	0.878556	1.22548	1.04876	1.1112	0.983049	0.982061	0.517923	1.06742	1.05568	1.02546	1.05158	1.22549	1.02471	1.01386	1.18036	3.87764	0.800761	1.55723	1.02751
Belfer InVivo DF106-BG4	1.10132	1.06613	1.09897	0.862554	0.898634	0.879114	1.01238	0.85412	0.826117	0.762217	0.977126	1.17496	0.502355	0.885914	0.906026	0.881804	0.790776	1.41458	1.12802	1.04564	1.0526	0.948692	1.02405	0.972483	0.695189	1.01398	0.767885	0.943651	0.965937	1.31688	0.850747	1.36937	1.03405	1.04052	0.999548	0.848989	0.330365	1.03464	1.03937	1.19769	1.01898	1.16194	1.09242	0.980119	1.45746	1.1822	0.802007	1.53768	1.00016
Belfer InVivo DF106-BG5	1.02131	1.11335	1.09914	0.919819	1.0376	0.91692	0.928604	0.885601	0.894404	0.876656	1.07917	1.12398	0.476539	1.01898	0.968676	0.8747	0.819871	1.33204	1.10709	1.01801	0.947493	0.909751	1.19021	1.03929	0.643122	1.01756	1.03583	0.983431	1.03208	1.44434	1.0147	1.09325	1.11849	1.06222	0.912962	0.934132	0.548815	1.09014	1.05972	1.04497	1.10758	1.13107	1.10425	1.04316	1.42489	1.10014	0.862198	1.47684	1.15451
Belfer InVivo DF106-BG1D7	1.00013	1.15187	0.999874	0.957416	1.00559	0.813238	0.767967	0.771328	0.880002	0.993333	1.18732	1.07809	0.642763	1.00686	1.06438	0.891184	0.967164	0.956719	1.29968	1.08306	0.936067	0.530394	1.31803	1.20603	0.606641	1.11298	0.870886	1.02061	1.05133	0.946389	0.926314	0.549304	1.13179	0.990219	0.894311	1.15806	0.634295	0.946616	1.12841	0.94496	1.26163	1.07045	1.31414	0.993526	1.71208	1.21912	0.923351	1.46753	0.973595
Belfer InVivo DF106-BC1	1.30464	0.744642	1.31519	0.967653	1.04953	0.727133	0.600605	0.76881	1.02871	0.97084	1.235	0.911928	0.770016	1.09205	1.13462	0.88951	0.757013	0.722913	0.858731	1.11647	1.18426	0.445038	0.891973	1.3342	0.687687	1.19158	1.74782	1.15053	1.05394	0.738949	1.11659	0.437276	1.18019	1.03253	0.985233	1.13681	0.362217	0.923695	1.0393	0.680279	1.35498	1.20609	0.994498	0.899978	0.714657	1.08537	0.943651	1.61304	0.786379
Belfer InVivo DF106-BC2	1.28768	0.718811	1.27262	0.913748	0.904713	0.67546	0.699718	0.853469	1.13919	0.967376	1.16909	0.989875	0.842295	0.996093	1.00271	0.917922	0.791863	0.841827	0.951641	0.98401	1.02628	0.534695	0.967664	1.18542	0.659186	1.09601	1.71063	1.14751	1.10224	0.769858	0.91302	0.607344	0.981831	1.03278	1.00815	1.09058	0.380763	0.873252	0.997625	0.719006	1.11061	1.29539	0.90324	1.01544	0.68434	0.848945	0.863617	1.53706	0.962177
Belfer InVivo DF106-BC3	1.13247	0.847473	1.14633	0.848943	0.875038	0.855021	1.02122	0.919142	0.801146	0.787417	1.02484	1.16319	0.501422	0.889609	0.916051	0.890737	0.69721	1.42196	1.02007	0.93952	0.90599	0.935844	0.977909	1.03573	0.701039	1.06363	2.20924	0.956619	1.04189	1.49491	0.852088	1.1894	1.12322	1.02347	0.954362	0.857068	0.521339	0.980251	1.02795	1.15793	0.994183	1.19613	1.11825	1.05063	1.2575	1.08691	0.879423	1.55094	1.09841
Belfer InVivo DF106-BC4	1.03513	0.897044	1.10841	0.780634	0.853251	0.808819	0.966566	0.832625	0.786586	0.762232	1.00132	1.17817	0.490304	0.951171	0.958094	0.81072	0.701345	1.11422	0.881725	0.95387	1.06182	1.01133	0.89456	1.00656	0.654569	1.08395	2.24762	1.04982	1.12388	1.76873	0.922836	1.49107	1.05915	1.03268	0.861478	0.820524	0.487465	0.972125	1.11358	1.15145	0.97719	1.23274	1.08415	1.07622	1.03001	0.920526	0.896392	1.47576	0.99998
Belfer InVivo DF106-BC5	1.0702	1.09391	1.10782	0.873262	0.977375	0.906401	0.943842	0.898941	0.881069	0.87366	1.02149	1.18879	0.545991	1.11713	0.949067	0.931379	0.826588	2.18359	1.20457	0.979313	1.01463	0.709646	1.16868	0.85801	0.652776	0.971343	1.38382	1.0189	1.03776	1.08294	0.824223	1.20663	1.03719	1.07229	0.89585	1.04262	0.536345	1.09958	1.15204	1.01459	1.03778	1.23684	1.13152	1.06626	1.24697	1.05281	0.836429	1.30611	1.10835
Belfer InVivo DF106-BC1D7	1.01643	1.05521	1.09713	0.913461	0.861779	0.72271	0.736136	0.782175	0.97858	0.949372	1.06048	1.13116	0.597731	1.02326	0.943491	0.870559	0.888454	0.916501	1.14766	0.961997	0.967894	0.447101	1.1643	1.02812	0.635953	1.02566	1.35681	1.0294	1.03716	0.985983	0.867976	0.510703	1.07682	0.941049	0.862829	1.15655	0.494734	0.90036	1.06935	0.881745	1.0608	1.11456	1.24502	1.02889	1.52976	1.19961	0.863436	1.28975	0.868917
Belfer InVivo DF68-BD1	0.931926	1.09853	0.77244	1.00396	1.11391	1.03674	1.04309	0.9306	1.0912	1.2798	0.961618	0.98686	1.19196	1.09975	0.973085	1.17139	1.26155	2.13105	1.34245	1.10714	0.964081	1.41126	1.08469	0.7639	0.760839	1.02603	0.9212	1.03997	0.967047	0.804142	0.951984	0.794189	0.94795	1.01183	1.25624	0.959871	0.912781	1.0134	1.09603	1.14336	1.28009	0.918252	1.02651	1.07927	1.30359	1.06384	0.921125	1.12875	1.24856
Belfer InVivo DF68-BD2	0.94311	1.10746	0.810717	0.913546	1.06863	0.936318	1.08265	0.962087	1.10893	1.12169	0.929281	1.02327	1.25398	0.981341	1.00282	1.05895	1.11573	1.73173	1.22362	1.15045	0.958131	1.5972	0.981932	0.823632	0.733983	0.970366	1.06653	1.0296	1.00106	0.872101	0.984029	0.754848	0.98674	1.03535	1.23059	0.939211	0.960003	0.934188	0.914475	1.12764	1.25556	0.916571	1.01796	1.15409	1.20507	1.13848	0.916769	1.22617	1.15218
Belfer InVivo DF68-BD3	0.906886	1.10838	0.781043	1.00681	1.07528	1.08948	1.12307	0.943525	1.11793	1.31201	1.0338	0.99035	1.25856	1.09111	0.958854	1.26586	1.33573	1.57023	1.21751	1.12954	0.973323	1.53679	1.02361	0.827554	0.757399	1.04539	0.912393	0.991037	0.994963	0.787689	0.985534	0.736648	0.891202	1.02792	1.22664	0.98497	0.889877	1.0036	1.04397	1.17687	1.34746	0.951947	1.0821	1.06892	1.27046	1.15316	0.923344	1.18487	1.215
Belfer InVivo DF68-BD4	0.881228	1.12574	0.83196	0.960796	1.02925	1.0244	1.03547	0.946536	1.17167	1.21894	1.06553	0.914899	1.27603	1.19093	1.03142	1.16328	1.35661	1.06038	1.18884	1.12772	0.911379	1.36656	1.06779	0.853978	0.866914	1.00553	0.928963	1.03315	0.973315	0.85262	1.04079	0.733341	0.901396	1.00779	1.22276	0.970847	0.871148	0.903215	0.951086	1.08908	1.22416	0.925955	1.03617	1.12397	1.25998	1.11289	0.902967	1.09321	1.23568
Belfer InVivo DF68-BD5	0.918818	1.09196	0.776334	0.992174	1.07507	0.975151	1.08329	0.919207	1.08352	1.17693	1.00489	1.00823	1.24076	1.1647	1.00352	1.20206	1.25286	1.88521	1.23145	1.12383	0.958472	1.42687	1.03745	0.835661	0.638638	1.01259	0.891572	0.931235	0.979506	0.764159	0.987767	0.824904	0.966256	1.05105	1.14079	0.963801	0.879327	1.05236	1.05277	1.12199	1.34951	0.949625	1.05079	1.1559	1.28688	1.13071	0.930215	1.21846	1.22926
Belfer InVivo DF68-BA1	1.10993	0.830458	0.879203	0.814392	1.00936	0.836163	1.03633	1.06362	1.10057	1.18062	0.934359	0.918495	1.5654	1.14857	1.06329	1.16267	1.1806	1.7629	0.982168	1.03095	0.981289	1.2424	0.873404	0.825581	0.947547	1.04296	2.51215	1.15076	0.974207	0.796415	1.03004	0.694907	0.915924	1.06814	1.24791	1.17352	0.722208	0.968363	0.856096	1.13183	1.34146	1.13893	0.823882	1.20415	0.67813	1.09635	0.979993	1.43451	1.18743
Belfer InVivo DF68-BA2	1.02952	0.824937	0.854683	0.853081	0.966823	0.768023	1.06965	1.07602	1.15298	1.15878	1.13442	0.904197	1.43345	1.19188	1.05533	1.23463	1.26232	1.51595	0.971732	1.02829	1.18936	1.23892	0.824183	0.843909	0.866362	1.13439	1.96735	1.15531	1.06445	0.728068	1.07793	0.745064	0.956846	1.05183	1.21396	1.05543	0.709515	0.878452	0.922061	1.07321	1.19019	1.12418	0.870083	1.21048	0.779751	0.972068	0.967815	1.31452	1.17264
Belfer InVivo DF68-BA3	1.04404	0.994008	0.80272	0.852654	1.01693	0.848075	1.02314	0.907296	1.07577	1.08167	0.923303	0.991057	1.24109	1.06505	1.00932	1.09061	1.10739	2.43065	1.11837	1.00461	1.01833	1.43403	0.930873	0.798399	0.731045	1.06538	2.03169	0.996359	0.932996	0.861802	0.979193	0.761633	0.954165	1.04797	1.15813	1.08638	0.873449	1.01118	0.99906	1.06243	1.11596	1.01614	0.918431	1.19357	1.15298	1.0791	0.978817	1.34607	1.25626
Belfer InVivo DF68-BA4	0.954847	0.998349	0.816496	0.834404	1.00677	0.873015	1.06225	0.960374	1.13283	1.15582	0.961582	0.986134	1.31231	1.06572	1.01424	1.0891	1.13088	2.28426	1.09732	1.00755	0.856222	1.36286	0.932741	0.851537	0.789529	1.00384	2.11542	1.10205	0.964148	0.830249	0.990597	0.730324	1.00272	1.06127	1.17692	1.06556	0.783089	0.977732	0.972873	1.11522	1.06309	1.02104	0.923502	1.15862	1.01975	1.08788	0.94936	1.27348	1.29332
Belfer InVivo DF68-BA5	0.942857	1.02995	0.79057	0.965578	1.11633	0.943209	1.09384	0.977327	1.15965	1.20189	0.89661	0.985533	1.29195	1.1169	1.08197	1.12646	1.20683	3.59467	1.15241	1.01566	0.988196	1.3286	0.926048	0.782507	0.69635	0.98878	1.20524	0.975874	0.983705	0.801579	1.07003	0.883563	0.939008	1.10734	1.14177	1.13217	0.768239	1.08203	1.05246	1.0729	1.10361	1.08244	0.94848	1.18021	1.05729	1.11926	0.957655	1.34599	1.30114
Belfer InVivo DF68-BG1	0.913672	1.12856	0.757845	0.912321	1.03161	0.939546	1.09278	0.938608	0.831793	0.886016	1.00233	1.03504	1.24136	1.20352	1.07878	1.07278	1.05202	2.18152	1.27135	1.07206	1.02045	1.42451	1.08393	0.837671	0.85935	0.968226	1.69291	1.02011	1.02391	0.856619	1.03543	0.7411	0.995767	0.976267	0.982182	0.609167	0.783611	0.951945	1.00164	1.0842	1.18125	0.888728	1.15143	1.11876	1.51583	1.06095	0.902168	0.925268	1.14937
Belfer InVivo DF68-BG2	0.903139	1.12831	0.817685	0.949713	1.06027	1.0028	0.985885	0.913461	0.878367	0.977993	1.04253	0.984596	1.21438	1.07839	1.01517	1.1839	1.13745	2.48766	1.33216	1.1747	0.961539	1.43959	1.12123	0.703215	0.926937	1.03155	0.938189	1.02261	0.999864	0.860154	1.04443	0.8161	0.909972	1.01754	1.1554	0.905145	0.82225	1.0588	1.00014	1.07093	1.23079	0.924654	1.1055	1.16933	1.41474	1.12941	0.905905	0.979696	1.39434
Belfer InVivo DF68-BG3	0.922436	1.19486	0.641771	0.82534	1.02601	0.872702	1.01127	0.879486	0.748998	0.821044	1.06624	1.06511	0.847226	1.39326	1.07607	1.0345	0.984855	1.88744	1.20715	1.16808	1.00542	1.31593	1.13526	0.873485	0.866147	0.975472	1.1011	1.08008	1.05912	0.966037	1.03386	0.755865	0.942341	0.921572	0.96301	0.89417	0.861452	1.01215	0.972202	1.11222	1.19676	0.969886	1.18649	1.1413	1.52513	1.23126	0.926207	0.962098	0.975235
Belfer InVivo DF68-BG4	0.939801	1.11438	0.87149	1.0503	1.11254	1.09784	1.06453	0.989722	1.04345	1.12628	1.01996	0.992194	1.45461	1.30977	1.03003	1.15021	1.16773	1.38683	0.982938	1.17445	0.968341	1.91065	1.058	0.937023	1.06049	1.00911	0.795459	1.06297	0.951871	0.849406	1.10145	0.678057	0.996656	0.999124	1.2666	0.806476	0.665081	1.0345	1.00269	1.18543	1.11463	0.909129	1.11118	1.04356	1.27419	1.3402	0.862357	0.822975	1.33017
Belfer InVivo DF68-BG5	0.925263	1.09574	0.79861	0.927538	0.98115	0.909381	1.02772	0.865583	0.894821	0.959306	1.07186	0.949671	1.14861	1.30985	1.08624	1.04349	1.10641	1.8904	1.28043	1.08837	0.943461	1.46443	1.06705	1.03664	0.792386	1.03017	0.879811	1.06485	1.00293	1.01537	1.10196	0.754553	1.06092	0.983404	1.07803	0.923454	0.932373	1.00127	0.985844	1.03513	1.2334	0.916745	1.10184	1.07931	1.39909	1.12766	0.904753	1.058	1.27419
Belfer InVivo DF68-BG1D7	0.915595	1.10703	0.791066	0.913312	0.959003	0.819502	1.04096	0.941341	0.928636	1.0297	0.995135	0.997651	1.2601	1.18901	1.05556	1.12867	1.13137	0.714099	0.900303	1.17413	0.946878	1.44232	1.01318	0.868213	1.03109	1.054	0.814518	1.09924	0.966688	0.827891	1.00456	0.680129	0.909894	1.03444	1.10164	0.896351	0.705991	0.906829	0.94192	1.18873	1.20481	1.00566	1.07073	1.12657	1.39245	1.24595	0.93717	0.924219	1.33392
Belfer InVivo DF68-BG2D7	0.909143	1.10753	0.824419	0.948949	1.03409	1.02687	1.0244	0.902923	0.865335	0.917098	1.08118	0.944581	1.34735	1.33275	1.11008	1.08172	1.08612	1.50403	1.2159	1.18378	0.904615	1.62158	1.03578	0.915236	1.01192	0.999585	0.892123	1.11161	0.993731	0.874677	1.06796	0.679946	0.973659	1.00201	1.14096	0.891089	0.742321	1.00038	1.03051	1.13067	1.24916	0.925447	1.09778	1.10652	1.41884	1.11967	0.907915	0.997444	1.29565
Belfer InVivo DF68-BC1	1.11664	0.837538	0.819065	0.811478	1.03929	0.801576	0.997786	1.05801	0.827766	0.940385	0.993395	0.92341	1.35141	1.23369	1.05956	1.05271	1.02874	1.52906	0.961325	1.13242	1.20601	1.14873	0.935723	0.835726	1.02545	1.05886	2.12556	1.18343	0.951056	0.833141	1.0026	0.655164	0.975816	0.980801	1.02768	0.922315	0.706355	0.976225	0.874646	1.0708	1.22823	1.06828	0.996135	1.07913	0.972144	1.19855	0.963198	1.26184	1.16703
Belfer InVivo DF68-BC2	0.99424	0.774559	0.761772	0.848981	1.00599	0.800645	0.988136	0.963584	0.774383	0.911174	1.18038	0.898172	1.23145	1.53697	1.17861	1.01414	1.00351	1.88609	0.913839	1.13382	1.14032	1.29393	0.796201	0.844746	0.87823	1.24557	1.95527	1.16199	1.07278	0.724295	1.10197	0.762148	1.00319	1.01533	1.02239	0.948979	0.660031	0.999802	0.967215	1.01198	1.17041	1.09138	0.950099	1.26404	0.788506	0.9218	0.982224	1.25964	0.985007
Belfer InVivo DF68-BC3	1.00336	1.04645	0.774975	0.863625	0.967102	0.897338	0.955741	0.904331	0.860841	0.893916	0.994679	0.965881	1.18786	1.11631	1.02932	1.01217	0.888313	1.70598	1.12059	1.07446	1.04511	1.46249	1.08769	0.845043	0.941528	1.05535	1.8717	1.11842	0.996344	0.876632	1.0355	0.659818	0.935205	1.00843	1.11913	0.913262	0.761915	0.934522	0.982548	1.03386	1.09194	0.986618	1.04993	1.12089	1.45294	1.04063	0.957454	1.10194	1.18622
Belfer InVivo DF68-BC4	0.964267	0.9599	0.723976	0.844256	0.980748	0.910979	1.01991	0.98557	0.795124	0.891566	1.04585	0.94897	1.17213	1.2946	1.06189	0.98926	0.99078	1.79801	1.0225	1.08792	1.02009	1.49378	0.948084	0.849481	0.939432	1.04527	2.19389	1.18545	1.04491	0.77614	1.04714	0.664724	0.983755	1.03307	0.98242	0.948691	0.718811	0.905784	1.04751	1.08216	1.0559	1.00811	1.10819	1.17293	1.1306	1.06095	0.946965	1.12132	1.17188
Belfer InVivo DF68-BC5	0.899962	1.11074	0.75709	0.959834	1.07021	1.00175	0.993829	1.00346	0.976937	0.997649	0.962917	0.933049	1.17347	1.37923	1.07919	1.10757	1.08012	2.33799	1.22265	1.063	0.994063	1.36127	1.00703	0.880091	0.877908	0.98647	1.36876	1.02286	0.988709	0.711657	1.10773	0.820942	0.972247	1.01737	1.07119	0.9661	0.764468	1.0843	1.0882	1.03983	1.14192	0.983305	1.07408	1.13489	1.29125	1.10924	0.918672	1.17156	1.33876
Belfer InVivo DF68-BC1D7	0.946224	1.06886	0.764424	0.975459	1.08395	0.919466	1.00191	0.97085	0.944985	0.933593	0.936099	0.984555	1.2344	1.23584	1.03662	1.04154	1.07443	3.11326	1.1565	1.08497	0.987817	1.4868	1.016	0.814702	0.908134	1.04279	1.44965	1.01968	1.0157	0.906007	1.10167	0.850178	0.985205	1.02581	1.05239	0.897956	0.736598	1.16132	1.05565	1.05471	1.09788	1.01014	1.04321	1.16151	1.36831	1.07084	0.897765	1.09427	1.26278
Belfer InVivo DF68-BC2D7	0.934886	1.06281	0.751827	0.939438	1.08368	0.94785	1.04179	0.973127	0.874548	0.964637	0.934767	1.02423	1.24963	1.41454	1.06357	1.11225	1.04955	2.51435	1.1136	1.1349	0.959151	1.89365	1.01174	0.795128	1.07319	1.00236	0.958386	1.06402	0.99375	0.922485	1.07209	0.730828	1.04311	1.02272	1.048	1.02949	0.703896	1.088	1.00767	1.1695	1.1528	1.02654	1.02434	1.18093	1.27887	1.15447	0.913122	1.04563	1.17201
Belfer InVivo DF101-BD1	1.01139	0.970042	0.912292	0.956679	1.00296	1.27101	1.05575	0.968263	0.80783	0.780266	0.928696	1.20401	1.38665	2.11365	1.44786	0.984699	0.936759	0.843516	0.612347	1.05543	0.976641	2.45682	0.906946	0.730046	0.88288	1.03309	0.775675	1.02857	1.00023	0.819771	0.745683	1.80934	1.01954	1.11388	0.866275	0.222118	1.20324	0.952745	0.934706	1.18872	0.966069	0.990146	0.906576	1.06588	1.03735	0.99456	0.96417	0.916463	0.873892
Belfer InVivo DF101-BD2	0.963705	1.01164	0.734447	0.95721	0.974625	1.05091	0.891505	0.961922	0.934659	0.840927	1.02206	1.23297	0.985097	1.80593	1.29828	1.02634	0.833652	0.814207	0.684099	1.02074	1.07276	1.86101	0.925227	0.699244	0.943727	1.05445	0.708204	1.08342	1.06508	0.819772	0.805184	1.78255	0.967239	1.07796	0.763801	0.235948	1.0824	1.16699	1.04438	1.21452	1.05286	1.23742	0.979095	0.984963	1.07683	1.12849	0.909926	0.844564	0.828864
Belfer InVivo DF101-BD3	0.966914	0.958738	0.843208	1.00229	1.00863	1.31387	0.926892	0.903796	0.881933	0.928309	1.05031	1.13035	1.33184	2.1319	1.34082	0.95424	0.838694	0.786704	0.715332	1.04685	0.983391	2.08345	0.89051	0.845822	1.00914	1.06429	0.685101	1.13494	1.01078	0.752105	0.813517	1.88366	0.94209	1.07874	0.854456	0.259745	1.1355	0.97092	0.920081	1.14613	1.12876	1.04677	0.971805	1.06281	1.1137	1.11402	0.918403	0.84625	1.11815
Belfer InVivo DF101-BD4	0.992404	0.936033	0.944127	1.04245	1.01317	1.39698	1.02329	0.913064	0.880833	0.882121	0.957951	1.15437	1.22593	2.31176	1.41237	1.0423	0.95597	0.794178	0.677853	1.05113	0.991392	2.11428	0.867939	0.724039	0.997826	0.987276	0.542889	1.11562	0.983201	0.724385	0.826126	1.70628	0.893009	1.0177	0.873351	0.260228	0.949161	1.04552	0.960246	1.23808	1.14493	0.977923	0.911545	1.04901	1.05511	1.0674	0.932317	0.878134	1.15749
Belfer InVivo DF101-BD5	0.991878	0.979849	0.855274	0.992653	1.02482	1.23964	0.944006	0.934995	0.883583	0.880801	1.02717	1.15456	1.2522	2.13419	1.34238	0.974927	0.887526	0.723705	0.736571	1.09791	0.968528	1.88915	0.947841	0.827555	0.995025	1.03645	0.610825	1.11923	1.04792	0.748265	0.766656	1.72811	0.944927	1.08436	0.810251	0.232957	1.01471	1.10553	0.987067	1.13863	1.11259	1.0611	0.944582	1.07445	1.18115	1.11463	0.946071	0.855315	1.10393
Belfer InVivo DF101-BA1	1.17503	0.682597	0.897961	0.866173	0.982584	1.0594	0.960699	1.02859	0.864621	0.906231	0.981579	0.96809	1.43459	2.01569	1.56518	0.993135	0.833209	0.765812	0.488323	1.03371	0.903877	2.0373	0.767008	0.673359	0.925832	1.15125	1.42018	1.20054	1.01174	0.672679	0.741084	1.96178	0.955997	1.12136	0.783459	0.188692	1.26646	0.87997	0.840825	1.10982	1.31028	1.13115	0.812006	1.05132	0.683784	0.897617	1.03962	1.07105	0.846458
Belfer InVivo DF101-BA3	1.06813	0.615039	0.732432	0.870849	0.964575	0.941757	0.967912	0.876117	1.02085	0.871688	1.05836	0.981271	1.05064	1.85784	1.29389	0.908209	0.654503	0.758795	0.502012	1.00381	1.15161	1.49355	0.679485	0.743243	0.907174	1.17064	1.27537	1.28203	1.15278	0.553485	0.891662	1.83553	1.01265	1.08587	0.683969	0.167294	1.26693	0.882989	0.956231	1.01472	1.02857	1.16492	0.811744	1.1135	0.573666	0.728848	0.918876	0.848441	0.723788
Belfer InVivo DF101-BA4	1.06697	0.848026	0.911836	0.929553	0.842404	1.03044	1.01102	0.995443	0.869539	0.915649	0.969158	1.12572	1.41276	2.25036	1.56452	0.985236	0.990732	0.90773	0.546865	0.942802	1.02206	2.41863	0.898567	0.84269	0.971065	1.13861	1.18435	1.08835	1.00661	0.718278	0.772279	1.73396	0.888696	1.10635	0.833796	0.189239	1.19499	0.862783	0.921948	1.19355	0.893967	1.05716	0.9217	1.13923	1.03286	0.881669	1.07962	0.916399	0.889397
Belfer InVivo DF101-BA5	1.01484	0.848797	0.775736	0.862221	0.93249	1.00183	0.995767	1.01795	0.928141	0.952867	0.973443	1.18476	1.03659	1.91809	1.28887	0.955655	0.895136	0.803734	0.566738	1.00009	1.07558	1.72864	0.79099	0.721214	0.893709	1.12887	1.46258	1.08778	1.08729	0.605637	0.859425	1.98545	0.922637	1.13456	0.728911	0.18481	1.24435	0.896457	1.04304	1.13513	0.970012	1.10815	0.963012	1.23145	0.786626	0.914142	1.01355	0.942241	0.873262
Belfer InVivo DF101-BG1	0.927487	0.981388	0.781619	0.993811	1.02888	1.14206	0.874604	0.904321	0.940483	0.934867	1.00494	1.11018	1.21812	1.55101	1.15573	0.954284	0.796662	0.692297	0.709979	0.998927	0.978269	1.77007	0.978175	0.819537	0.978947	1.01034	0.829555	1.10516	1.10842	0.771134	0.92987	1.84903	0.987448	1.02176	0.793242	0.280681	1.08071	1.04267	1.10154	1.06437	1.07747	1.04552	1.01849	1.07531	1.27775	1.06883	0.919437	0.892086	1.02623
Belfer InVivo DF101-BG2	0.986818	0.986887	0.700078	0.964563	0.960234	0.863776	0.937818	0.997759	1.03797	0.89648	0.92173	1.17037	0.981863	1.35811	1.05855	0.841605	0.75656	0.775553	0.64988	0.944882	0.938228	1.69262	0.941162	0.772376	1.01137	1.07461	1.06619	1.08886	1.18589	0.738044	0.935877	1.96125	0.957198	1.0393	0.686902	0.224826	1.26466	0.981581	1.13705	1.00268	1.04203	1.15106	1.06536	1.04539	1.21025	0.923199	0.885625	0.901994	0.790588
Belfer InVivo DF101-BG3	0.936912	1.05481	0.67299	0.933053	0.960381	0.853023	0.899014	0.944422	0.966223	0.86031	1.01464	1.19635	0.936576	1.20747	1.02165	0.950793	0.75045	0.7379	0.68241	0.974418	1.03565	1.67522	1.03368	0.721838	1.04194	1.06393	0.662558	1.05834	1.10681	0.843063	0.845284	1.78824	0.967991	1.01373	0.76721	0.228103	1.01854	1.04582	1.03461	1.10296	0.992249	1.11178	1.10028	1.04398	1.28351	1.07003	0.898946	0.894673	0.779687
Belfer InVivo DF101-BG4	0.967697	0.991239	0.776965	0.910189	0.938336	0.951551	0.965184	0.963515	0.983675	0.962564	0.955086	1.17744	0.99068	1.2405	1.10976	1.05585	0.814647	0.684981	0.695066	1.01595	1.00385	1.99853	0.907262	0.763767	1.07389	1.06161	0.77236	1.07543	1.08121	0.866896	0.819161	1.72852	0.869535	1.0665	0.779367	0.239134	1.25146	1.03203	1.00395	1.13779	1.0355	1.16776	1.00708	1.20071	1.23092	0.941047	0.924115	0.836125	0.864127
Belfer InVivo DF101-BG5	0.929238	1.01983	0.701253	0.864366	0.985721	0.807706	0.864335	0.890749	0.909725	0.917749	0.986441	1.1752	0.804165	1.4298	1.15289	0.850387	0.75555	0.705834	0.757903	0.990827	1.00895	1.69224	0.959677	0.693037	0.859082	1.06045	0.61179	1.07499	1.16385	0.845932	0.870436	1.76676	0.952703	1.05313	0.712577	0.251002	1.06073	1.08387	1.04849	1.06782	1.16308	1.19189	1.06123	1.052	1.31271	1.11559	1.01866	0.932403	0.771635
Belfer InVivo DF101-BG1D7	1.03206	1.0525	0.599124	0.825842	0.935767	0.815493	0.936618	0.896662	1.08476	0.867972	1.02692	1.18383	0.677272	1.15256	1.00143	0.823721	0.701068	0.838124	0.742749	0.992805	1.03741	1.58696	0.955745	0.754311	0.908206	1.04422	0.774405	1.12072	1.16212	0.836078	0.913865	1.9358	0.96103	1.05176	0.610117	0.242403	1.18916	1.03966	1.07335	1.01918	1.11544	1.27875	1.06928	1.07737	1.22246	0.902341	0.951832	0.879357	0.707004
Belfer InVivo DF101-BC1	1.108	0.735138	0.767421	0.93055	0.991637	0.857246	0.946966	0.995935	0.99111	0.984835	0.980112	0.984181	1.14084	1.40956	1.13863	0.924703	0.674628	0.696057	0.595397	1.03332	1.01844	1.7395	0.837409	0.751774	1.1992	1.27368	1.34039	1.23359	1.18792	0.765223	0.856676	1.81309	1.00022	1.05219	0.796388	0.193105	1.16917	0.937693	0.938311	1.11067	1.34362	1.28774	0.973172	1.01184	0.816735	0.905101	1.00967	1.077	0.856308
Belfer InVivo DF101-BC2	1.08834	0.665531	0.760713	0.829536	0.939178	0.910796	1.00765	0.874007	1.0822	0.878679	1.0878	0.957584	1.18121	1.50504	1.22645	0.930238	0.591707	0.686473	0.450266	1.02578	1.25293	1.54118	0.734076	0.797995	1.17536	1.27258	1.17918	1.32782	1.23041	0.535134	0.903798	1.86673	0.968213	1.07148	0.810867	0.170005	1.14798	0.960167	0.979812	0.957093	1.07944	1.18206	0.8125	1.12513	0.654418	0.642362	0.899834	0.920005	0.745282
Belfer InVivo DF101-BC3	1.00254	0.887403	0.676139	0.863193	0.889046	0.848851	0.909641	0.838513	0.969632	0.890377	0.962854	1.20168	0.994625	1.26681	1.04146	0.858251	0.728613	0.71005	0.623628	0.954747	1.07772	1.7415	0.962394	0.76715	0.986038	1.13141	1.12248	1.1598	1.14374	0.761305	0.893357	1.78433	1.00556	1.04958	0.722595	0.204605	1.18883	0.941811	1.00308	1.15656	1.00794	1.1766	1.08514	1.03553	1.08709	0.947198	1.06686	0.974394	0.72572
Belfer InVivo DF101-BC4	0.934772	0.776907	0.800694	0.884886	0.898348	0.967388	0.937847	0.928899	0.919667	0.932998	0.999126	0.99715	1.06522	1.36757	1.24802	0.790687	0.668532	0.782366	0.542441	0.981291	1.03176	2.00626	0.751043	0.86849	1.24104	1.12363	1.32411	1.19419	1.10906	0.634452	0.863733	1.88147	0.989649	1.05473	0.803535	0.17437	1.28018	0.854427	1.03949	1.13305	0.95207	1.11902	0.981608	1.0755	0.81903	0.862991	1.04792	0.972954	0.929562
Belfer InVivo DF101-BC5	0.956797	0.998293	0.65223	0.878464	0.957516	0.847652	0.895912	0.872144	0.999072	0.867224	0.997502	1.20026	0.947689	1.45582	1.10949	0.849446	0.657135	0.748807	0.678289	0.970078	1.08037	1.53802	1.02781	0.705645	0.934437	1.0025	0.890612	1.09489	1.15275	0.833856	0.933073	1.78742	0.994974	1.00681	0.647228	0.233277	1.18564	0.980741	1.19217	1.13077	1.02144	1.13441	1.04567	1.06802	1.37148	0.911791	0.920738	0.936926	0.681956
Belfer InVivo DF101-BC1D7	0.991281	0.939236	0.685664	0.912017	0.988293	0.880464	0.978473	0.925923	1.03925	0.892633	0.909409	1.10329	1.00727	1.54673	1.10418	0.907664	0.751201	0.743921	0.681482	0.960399	0.974423	1.76497	0.876185	0.737007	0.977978	1.09212	1.25415	1.11124	1.13534	0.760741	0.924246	2.06673	0.945975	1.02449	0.702428	0.242617	1.20118	0.984218	1.15174	1.11186	1.05464	1.24689	1.05456	1.06054	1.08792	0.985873	0.875016	0.900535	0.693665
[truncated: 251 more columns]
